# Supplementary material for: Comparing Simplification Strategies for the Skeletal Muscle Proteome
Source: Proteomes. 2016 Mar 2;4(1):10. doi: 10.3390/proteomes4010010 (PMC5217366; doi:10.3390/proteomes4010010)
Supplement: Supplementary file 1 [file proteomes-04-00010-s001.zip]

Archive with 4 entries (3 files):
- proteomes-04-00010-suppl/
- proteomes-04-00010-suppl/proteomes-04-00010-supplmentary Table s1.xlsx
- proteomes-04-00010-suppl/proteomes-04-00010-supplmentary Table s2.xlsx
- proteomes-04-00010-suppl/proteomes-04-00010-supplmentary.pdf
