# Supplementary material for: Comparing Simplification Strategies for the Skeletal Muscle Proteome
Source: Proteomes. 2016 Mar 2;4(1):10. doi: 10.3390/proteomes4010010 (PMC5217366; doi:10.3390/proteomes4010010)
Supplement: Supplementary file 1 [file proteomes-04-00010-s001.zip › proteomes-04-00010-suppl/proteomes-04-00010-supplmentary Table s1.xlsx]

## Sheet: 1-D SDS-PAGE
Accession	Protein Descriptions	Peptides	Unique Peptides	Sequence Coverage [%]
A0JMP4	ATPase, Ca++ transporting, cardiac muscle, fast twitch 1 like	17	5	18.4
A2CE51	Novel protein (Wu:fj53d02) : Blast - Elongation factor 2 Bos taurus	8	4	11.5
A5PF48	Myosin-Ic	2	2	0.7
A5WVL5	Novel protein (Zgc:101083) : Blast - Fructose-1,6-bisphosphatase isozyme 2 (Larimichthys crocea)	2	2	9.8
A6H8Q3	Uncharacterized protein : Blast - Myosin binding protein H (Dicentrarchus labrax)	3	3	5.7
A8CV51	NKEF-B	2	2	8.1
A8DZE4	Glucose-6-phosphate isomerase	8	8	18.1
A8E7G6	Novel protein similar to vertebrate peroxiredoxin 3 (PRDX3)	2	2	12.1
B0S6Y0	Novel protein similar to H.sapiens TTN, titin (TTN) (Fragment)	6	3	1.4
B2GTW6	Citrate synthase	3	3	6.2
B3DI32	Uncharacterized protein : Blast - Vinculin (Gallus gallus)	2	2	2.2
B3GPN1	Transferrin variant C	13	2	25.2
B3GPN4	Transferrin variant G	13	1	23.9
B8JHU4	Actn1 isoform b	11	1	12.9
B8JKN6	Peptidyl-prolyl cis-trans isomerase	2	1	12.8
B8JMZ1	Novel protein similar to vertebrate UDP-glucose pyrophosphorylase 2 (UGP2)	5	5	14
D1GJ56	Actn3a	33	8	41.9
D2KCH9	Heart-type fatty-acid binding protein	2	2	12
E0WD93	Parvalbumin beta-2	4	4	57.8
E7EXU7	Uncharacterized protein: Blast - Phosphorylase b kinase regulatory subunit alpha, skeletal muscle isoform (Larimichthys crocea)	2	2	2
E7EYD0	Uncharacterized protein : Blast - M-protein, striated muscle (Larimichthys crocea)	13	13	12.9
E7EYE1	Uncharacterized protein : Blast - M-protein, striated muscle (Chelonia mydas)	7	6	6.5
E7EZ05	Uncharacterized protein : Blast - 2-oxoglutarate dehydrogenase, mitochondrial (Ictalurus punctatus)	2	2	2.2
E7EZL7	Nucleoside diphosphate kinase	3	3	24.8
E7F1H5	Uncharacterized protein : Blast - Glycogen debranching enzyme (Ictalurus punctatus)	2	2	4.4
E7F2U4	Kinesin-like protein	2	2	0.7
E7F354	Uncharacterized protein : Blast - 14-3-3 protein gamma-B (Larimichthys crocea)	8	7	36.4
E7F4R9	Isocitrate dehydrogenase [NADP]	4	4	9.2
E7F5U9	Pyruvate kinase	5	1	9.6
E7F797	Uncharacterized protein : Blast - Beta tubulin (Notothenia coriiceps)	6	1	14
E7F8Q4	Uncharacterized protein : Blast - Isoform 5 of Immunoglobulin-like and fibronectin type III domain-containing protein 1 (Homo sapiens)	2	1	1.9
E7FCA3	Uncharacterized protein : Blast - Myomesin-2-like (Scleropages formosus)	7	6	18.9
E7FD96	Elongation factor 1-alpha	7	7	19.3
E9QBF0	Triosephosphate isomerase	10	2	55.6
F1Q766	Uncharacterized protein : Blast - Mitochondrial creatine kinase s-type (Ictalurus punctatus)	4	3	12.7
F1QBW7	Enolase	22	20	46.9
F1QCC0	Troponin I, skeletal, fast 2b.1	3	1	14.8
F1QE62	3-hydroxyisobutyrate dehydrogenase	2	2	11.2
F1QEH9	Uncharacterized protein : Blast - Tubulin beta-2A chain (Salmo salar)	7	1	17.2
F1QEN1	Pyruvate kinase	13	13	26.3
F1QF00	Phosphoglucomutase 1	17	17	31.9
F1QGK0	Glycerol-3-phosphate dehydrogenase [NAD(+)]	7	7	21.1
F1QGN4	Anion exchange protein	2	2	1.3
F1QGS7	Histone H2B	3	3	20.8
F1QGT0	Nexilin	2	2	2.9
F1QH16	Fast skeletal muscle troponin T	5	4	9.2
F1QII4	PDZ and LIM domain protein 7	2	2	9.7
F1QJ32	Tubulin alpha 6	6	1	18.1
F1QJ86	Troponin I, skeletal, fast 2b.2	4	2	18.2
F1QP94	Ribosomal protein S26	2	2	20.2
F1QR17	Aldehyde dehydrogenase 7 family, member A1	2	2	5.2
F1QRK2	Ezrin (fragment)	2	2	3.2
F1QRM9	Uncharacterized protein : Blast - Puromycin-sensitive aminopeptidase (Mus musculus)	4	4	4.6
F1QSY7	Isoleucyl-tRNA synthetase	2	2	1.4
F1QVH5	6-phosphofructokinase	5	2	7.3
F1QVK3	Uncharacterized protein : Blast - UTP--glucose-1-phosphate uridylyltransferase (Ictalurus punctatus)	2	2	4.9
F1QW57	Uncharacterized protein (Fragment) : Blast - Myomesin-2-like (Scleropages formosus)	3	3	11.8
F1QWR4	Fumarate hydratase, mitochondrial	2	2	7.1
F1QXT6	Calsequestrin	2	2	2.5
F1QXV8	Phosphoglycerate kinase	8	8	25.2
F1QY43	Uncharacterized protein (Fragment) : Blast - 26S proteasome non-ATPase regulatory subunit 1 (Pongo abelii)	2	2	3.5
F1QYB1	Uncharacterized protein (Fragment) : Blast - Glycogen debranching enzyme (Ictalurus punctatus)	13	13	9.1
F1R107	Uncharacterized protein (Fragment) : Blast - Myomesin-1 (Dicentrarchus labrax)	20	20	12.9
F1R2E0	Uncharacterized protein : Blast - Heterogeneous nuclear ribonucleoprotein M (Homo sapiens)	2	2	6.3
F1R3D3	Glyceraldehyde-3-phosphate dehydrogenase	2	1	8.1
F1R6I7	Uncharacterized protein (Fragment) : Blast - Myosin-binding protein C, fast-type (Dicentrarchus labrax)	10	10	9.6
F1R6N3	Annexin (Fragment)	4	4	7.6
F1R7N8	Titin A	5	2	0.2
F1R972	Uncharacterized protein (Fragment) : Elongation factor 2 (Bos taurus)	4	4	13.5
F1RBS6	Nucleoside diphosphate kinase	3	3	25.5
F1RCA1	Uncharacterized protein : Ubiquitin-like modifier activating enzyme 1	3	3	4.9
F1RE12	Uncharacterized protein : Zinc finger and BTB domain-containing protein 8A (Bos taurus)	2	2	4.4
F1RE85	Nascent polypeptide-associated complex subunit alpha	4	4	27.5
F8UZA9	Adenylosuccinate lyase	4	4	10
F8W432	Uncharacterized protein : Blast - AMP deaminase 3 (Larimichthys crocea)	3	1	2.8
F8W4M7	Aconitase 2, mitochondrial	6	6	9.3
G1K2L9	Elongation factor 1-gamma	2	2	4.3
O13135	Alpha-globin	4	1	32.2
O13136	Alpha-globin	5	5	36.4
O13137	Alpha-globin	5	3	39.9
O13138	Alpha-globin	5	1	39.9
O13140	Beta-globin	3	2	24.3
P02016	Hemoglobin subunit alpha	5	1	40.6
P02139	Hemoglobin subunit beta-A/B	5	1	38.1
P02204	Myoglobin	7	7	52.4
P09227	Parvalbumin alpha	3	3	49.5
P12115	Adenylate kinase isoenzyme 1	23	10	88.1
P13104	Tropomyosin alpha-1 chain	11	11	38.4
P32759	Alpha-1-antitrypsin homolog	4	4	8.1
P53479	Actin, alpha skeletal muscle	18	18	55.4
P70073	Beta-globin	8	4	65.5
P79735	GTP-binding nuclear protein Ran	3	3	15.8
Q0GZP5	Glutathione S-transferase mu	2	2	9.6
Q29RA2	Novel protein similar to vertebrate valosin-containing protein (VCP, zgc:136908)	6	6	10.4
Q503C7	Phosphorylase	34	34	40.7
Q504C0	Novel protein similar to vertebrate ubiquitin carboxyl-terminal esterase L3 (Ubiquitin thiolesterase) (UCHL3, zgc:109963)	2	2	10.9
Q58EB2	Uncharacterized protein : Blast - Isoform 4 of Immunoglobulin-like and fibronectin type III domain-containing protein 1 (Mus musculus)	3	3	3.2
Q5CZQ1	Tyrosine 3-monooxygenase/tryptophan 5-monooxygenase activation protein, epsilon polypeptide 2	5	1	23.5
Q5NDA0	Glyceraldehyde-3-phosphate dehydrogenase (Fragment)	19	7	58.9
Q5PRD0	14-3-3 protein beta/alpha-A	2	1	11.9
Q5RG12	Heat shock protein 90-alpha 2	7	1	12
Q5U3A4	Calcium-transporting ATPase	14	2	14.4
Q5U3E9	Troponin I, skeletal, fast 2a.1	2	1	9.6
Q5XJ10	Glyceraldehyde-3-phosphate dehydrogenase	14	2	36.9
Q66HV8	6-phosphofructokinase	4	1	6.2
Q66I42	Radixin	3	2	5
Q68EH2	Adenylate kinase isoenzyme 1	16	3	64.4
Q6DGX8	Proteasome subunit alpha type	3	3	11.5
Q6DHL6	40S ribosomal protein S6	2	2	12.4
Q6DHT4	Methylmalonate-semialdehyde dehydrogenase [acylating], mitochondrial (Mus musculus)	2	2	7
Q6DHU6	Troponin I, skeletal, fast 2a.3	4	2	18.8
Q6IQJ2	Novel protein (Zgc:55461) : Blast - Tubulin beta-2C chain (Heterocephalus glaber)	7	1	19.6
Q6NSN5	Adenylosuccinate synthetase isozyme 1	5	5	14.3
Q6NV37	Glycogenin 1	2	2	4.6
Q6NWC3	Ribosomal protein S2	2	2	8.2
Q6NYD8	ADP-ribosylation factor 2	3	1	24.9
Q6NZW3	Cofilin 2 (Muscle)	8	7	43.4
Q6P043	Fructose-bisphosphate aldolase	20	5	34.9
Q6P0T7	Tnnt3b protein	3	2	13.2
Q6P102	Tyrosine 3-monooxygenase/tryptophan 5-monooxygenase activation protein, beta polypeptide like	2	1	11.8
Q6P3G5	Adenosine monophosphate deaminase 1 (Isoform M)	14	12	23.8
Q6P3J5	Eukaryotic translation elongation factor 2	5	1	6.3
Q6P3L3	Heat shock protein 5	6	4	10.9
Q6P5M5	Novel protein similar to vertebrate ADP-ribosylation factor 4	3	1	22.8
Q6PBJ8	Novel protein with a FKBP-type peptidyl-prolyl cis-trans isomerase domain (Zgc:73373)	2	2	26.9
Q6PBY1	40S ribosomal protein S3a	2	2	9
Q6PBZ1	Ribosomal protein L7a	3	3	12.8
Q6PC12	Enolase	13	7	36.3
Q6PC53	Peptidyl-prolyl cis-trans isomerase	2	1	9.8
Q6PC95	Tubulin, alpha 8 like 2	5	1	13.8
Q6PCR7	Eukaryotic translation initiation factor 3 subunit A	2	2	2.1
Q6PE25	Elongation factor 1-gamma	2	2	6.1
Q6PGX4	Heat shock cognate 71 kDa protein	5	1	9.7
Q6TGS5	Alpha tubulin-like protein	3	1	8
Q6TH32	Muscle cofilin 2	3	2	15.8
Q6TNT9	GDP dissociation inhibitor 2	2	2	7.1
Q6TNU6	Dihydrolipoyl dehydrogenase	2	2	4.3
Q71N41	Guanidinoacetate N-methyltransferase	3	3	15.4
Q7SYB8	Uncharacterized protein : Blast - Glycogen [starch] synthase, muscle (Ictalurus punctatus)	4	4	6.3
Q7SZM8	Constitutive heat shock protein HSC70-1 (Fragment)	5	1	10
Q7T306	Ckmb protein	34	1	55.8
Q7T334	Malate dehydrogenase	4	4	15.1
Q7T3F3	Ubiquitin-conjugating enzyme E2N-like	2	2	13.6
Q7T3G4	Phosphoglycerate mutase	17	17	69
Q7ZU99	Transitional endoplasmic reticulum ATPase	2	2	2.7
Q7ZV49	Hprt1 protein	2	2	10.6
Q7ZV77	Proteasome subunit alpha type	2	2	7.3
Q7ZVB2	Aldehyde dehydrogenase family 9 member A1-A	2	2	5.1
Q7ZVK9	Tpm1 protein	7	1	34.9
Q7ZW20	Tyrosine 3-monooxygenase/tryptophan 5-monooxygenase activation protein, epsilon polypeptide 1	7	3	27.8
Q801E6	Malate dehydrogenase	3	3	13.2
Q802V0	LIM domain binding 3b	2	2	15.1
Q803Q7	Fructose-bisphosphate aldolase	17	6	40.9
Q803T5	Adenosylhomocysteinase	2	2	7.2
Q804W0	Parvalbumin 1	5	3	46.8
Q8AX99	Actn3b	40	13	46.4
Q8UUS2	Parvalbumin	12	10	79.8
Q8UUS3	Parvalbumin	7	4	78.9
Q8UVE7	Transferrin variant A	9	4	15.5
Q90323	Serine protease inhibitor	2	2	9.3
Q90331	Fast skeletal myosin light chain 1a	4	2	21.8
Q90333	Fast skeletal myosin light chain 3	7	2	56.3
Q90337	Myosin heavy chain	4	4	2.8
Q90474	Heat shock protein HSP 90-alpha 1	7	1	11.3
Q90WF7	Warm-temperature-acclimation-related-65 kDa-protein	3	3	9.1
Q90XG0	Triosephosphate isomerase B	9	9	38.7
Q910C4	ATP synthase subunit alpha	8	8	18.1
Q91362	Glial fibrillary acidic protein (Fragment)	2	1	18.2
Q98SI3	Apolipoprotein A-I (Fragment)	6	6	28.7
Q9I892	Myosin regulatory light chain	10	10	69.2
Q9I8U7	Fast skeletal muscle myosin light polypeptide 3	6	1	49
Q9I8U8	Fast skeletal muscle troponin C	5	5	27.5
Q9I8V0	Parvalbumin-2	10	6	64.2
Q9PTY0	ATP synthase subunit beta, mitochondrial	7	7	21
Q9PVK4	L-lactate dehydrogenase B-A chain	8	4	27.5
Q9PVK5	L-lactate dehydrogenase A chain	18	4	55.9
Q9W7K5	L-lactate dehydrogenase A chain	15	1	43.5
Q9YI14	Creatine kinase M3-CK	50	16	75.3
Q9YI15	Creatine kinase M2-CK	24	4	61.2
Q9YI15	Creatine kinase M2-CK	47	8	70.6
Q9YI16	Creatine kinase M1-CK	44	4	65.4
Q9YIA7	Complement C3-S	2	2	2.1

## Sheet: ProteoMiner
Accession	Protein Descriptions	Peptides	Unique Peptides	Sequence Coverage [%]
A0JME5	Uncharacterized protein : Blast -Phosphorylase b kinase gamma catalytic chain, skeletal muscle/heart isoform (Ictalurus punctatus)	2	2	5.1
A0JMP4	ATPase, Ca++ transporting, cardiac muscle, fast twitch 1 like	17	5	18.4
A1A605	Y box binding protein 1	4	4	16.5
A2AWA1	HLA-B associated transcript	2	2	5.6
A2BFY7	Transcriptional activator protein Pur-beta	2	2	6.1
A2BG80	Serine/threonine-protein phosphatase 2A 55 kDa regulatory subunit B	2	2	5.8
A2BGR9	Aldehyde dehydrogenase 2 family (Mitochondrial)a	2	2	4.1
A2BHA3	Creatine kinase, muscle	17	10	10
A2CE51	Novel protein (Wu:fj53d02) : Blast - Elongation factor 2 Bos taurus	20	10	34.3
A3KPR4	Histone H4	2	2	2
A3KQX1	CNDP dipeptidase 2 (Metallopeptidase M20 family)	5	5	14.1
A4QN90	Uncharacterized protein : Blast - Histone H1 (Oncorhynchus mykiss)	2	2	16.5
A5WVL5	Novel protein (Zgc:101083) : Blast - Fructose-1,6-bisphosphatase isozyme 2 (Larimichthys crocea)	3	3	3
A6H8Q3	Uncharacterized protein : Blast - Myosin binding protein H (Dicentrarchus labrax)	10	9	21.2
A8CV51	NKEF-B	5	1	24.4
A8DZE4	Glucose-6-phosphate isomerase	12	12	29.8
A8E7G6	Prdx3 protein	3	3	3
A8KC30	Novel protein similar to proteasome (Prosome, macropain) 26S subunit ATPase 1 (Psmc1)	3	3	10.7
A8WG85	Creatine kinase, mitochondrial 2 (Sarcomeric)	6	3	19.4
A9C3W5	Ribosomal protein S11	5	5	5
B0R028	Proteasome subunit beta type	2	2	7.4
B0R1D0	Proteasome (Prosome, macropain) 26S subunit, ATPase, 4	3	3	7.2
B0S610	Novel protein similar to heat shock cognate 70-kd protein	4	2	2
B0S6Y0	Novel protein similar to H.sapiens TTN, titin (TTN) (Fragment)	6	3	1.4
B0S7W5	Novel protein similar to aldehyde dehydrogenase 9 family, member A1a (Aldh9a1a)	2	1	5.1
B2GTW6	Citrate synthase, mitochondrial	3	3	7.5
B3DHT0	Non-specific protein-tyrosine kinase	2	2	12.2
B3DI32	Uncharacterized protein : Blast - Vinculin (Gallus gallus)	2	2	2.2
B3GPN4	Transferrin variant G	5	4	10.1
B8A516	Novel protein similar to vertebrate tuba1l, tubulin, alpha 1	8	1	28.1
B8A5D4	Thioredoxin-like 1	2	2	2
B8JHU4	Actn1 isoform b	18	2	16.3
B8JI00	Succinate-CoA ligase, GDP-forming, alpha subunit	4	4	18.8
B8JIS8	Novel protein similar to glutathione S-transferase M (Gstm)	7	1	32.4
B8JLJ3	Tyrosine 3-monooxygenase/tryptophan 5-monooxygenase activation protein, iota polypeptide	5	2	15.6
B8JMZ1	Novel protein similar to vertebrate UDP-glucose pyrophosphorylase 2 (UGP2)	5	5	14
D1GJ56	Actn3a	51	10	56.1
E0WD93	Parvalbumin beta-2	4	4	57.8
E7EXT3	Phosphorylase	21	2	21.7
E7EXU7	Uncharacterized protein: Blast - Phosphorylase b kinase regulatory subunit alpha, skeletal muscle isoform (Larimichthys crocea)	2	2	2
E7EYD0	Uncharacterized protein : Blast - M-protein, striated muscle (Larimichthys crocea)	17	16	17.1
E7EYE1	Uncharacterized protein : Blast - M-protein, striated muscle (Chelonia mydas)	7	6	6.5
E7EZ05	Oxoglutarate (Alpha-ketoglutarate) dehydrogenase (L	2	2	2.2
E7EZD0	Histone methyltransferase SmyD1b	2	2	6.5
E7F0K3	Uncharacterized protein : Blast - Polymerase I and transcript release factor (Ictalurus punctatus)	4	4	8.2
E7F185	Dihydropyridine receptor beta 1c subunit	2	2	3.9
E7F1H5	Uncharacterized protein : Blast - Glycogen debranching enzyme (Ictalurus punctatus)	2	2	4.4
E7F2N7	Chaperonin containing TCP1, subunit 2 (Beta)	2	2	2
E7F354	14-3-3 protein gamma-1	15	8	60.3
E7F4R9	Isocitrate dehydrogenase [NADP]	9	9	23.5
E7F5U9	Pyruvate kinase	6	1	9.6
E7F5V4	Tnnt3b protein	5	4	12.6
E7F797	Uncharacterized protein : Blast - Beta tubulin (Notothenia coriiceps)	6	1	14
E7F7N9	Histone H2A (Fragment)	2	2	27.3
E7F8Q4	Uncharacterized protein : Blast - Isoform 5 of Immunoglobulin-like and fibronectin type III domain-containing protein 1 (Homo sapiens)	4	4	3.5
E7FAD4	Pyruvate kinase	8	1	9.4
E7FBA5	ADP-ribosylation factor 2	2	2	1
E7FC32	Uncharacterized protein : Blast - Tubulin beta-6 chain (Dicentrarchus labrax)	3	1	6.2
E7FCA3	Uncharacterized protein : Blast - Myomesin-2-like (Scleropages formosus)	7	6	16.3
E7FD96	Elongation factor 1-alpha	16	13	31
E7FFA0	Uncharacterized protein : Blast - AMP deaminase 3 (Larimichthys crocea)	4	2	4.8
E7FG54	Uncharacterized protein : Blast - Citron Rho-interacting kinase (Larimichthys crocea)	2	1	18.3
E7FGN7	Uncharacterized protein (Fragment) : Blast - Probable E3 ubiquitin-protein ligase HERC1 (Homo sapiens)	2	2	2
E9QH56	Nicotinamide-nucleotide adenylyltransferase	2	2	6.6
E9QHH0	Ribosomal protein S19	5	5	5
E9QJ30	Kelch-like protein 40b	2	2	3.2
F1Q512	Electron-transfer-flavoprotein, alpha polypeptide	9	9	28.3
F1Q5B8	Oxoglutarate (Alpha-ketoglutarate) dehydrogenase (L	2	2	1.5
F1Q6E8	Nap1l4b protein	3	3	12.3
F1Q6S1	Aminopeptidase-like 1	4	4	8
F1Q6U3	Novel protein similar to H.sapiens TTN, titin (TTN) (Fragment)	2	1	0.1
F1Q743	Ribosomal protein L5b	3	3	11
F1Q766	Uncharacterized protein : Blast - Mitochondrial creatine kinase s-type (Ictalurus punctatus)	10	6	29.5
F1Q7N8	Calcium-transporting ATPase	4	1	5.4
F1Q8D2	NSFL1 (P97) cofactor (P47)	3	3	7.3
F1QAG1	Esd protein	2	2	6.3
F1QBW7	Enolase	22	20	46.9
F1QE62	3-hydroxyisobutyrate dehydrogenase	2	2	11.2
F1QEG2	Kelch-like protein 41b	4	4	6.3
F1QEH9	Uncharacterized protein : Blast - Tubulin beta-2A chain (Salmo salar)	16	1	40.3
F1QEN1	Pyruvate kinase	20	17	36
F1QF00	Phosphoglucomutase 1	12	12	26.2
F1QFC0	Heat shock protein 9	2	2	2
F1QFQ6	Dihydrolipoamide S-succinyltransferase	3	3	9.4
F1QGH9	26S proteasome non-ATPase regulatory subunit 11B	2	2	5.7
F1QGI3	Ribosomal protein L23a	5	5	16.1
F1QGK0	Glycerol-3-phosphate dehydrogenase 1b	11	8	34.5
F1QGN4	Anion exchange protein	2	2	1.3
F1QGS7	Histone	4	4	27.9
F1QGT0	Novel F actin binding protein	2	2	2.9
F1QH16	Fast skeletal muscle troponin T	7	4	13.8
F1QHE5	Uncharacterized protein : Blast - 26S proteasome non-ATPase regulatory subunit 14 (Mus musculus)	2	2	6.5
F1QI55	Apolipoprotein A-IV	2	2	7.1
F1QI75	Elongation factor-1, delta (Fragment)	3	3	12.7
F1QII4	PDZ and LIM domain protein 7	2	2	9.7
F1QJ32	Tubulin alpha 6	9	1	28.7
F1QJ86	Troponin I, skeletal, fast 2b.2	5	4	19.8
F1QJQ2	Blast - 26S protease regulatory subunit 6A (Ictalurus punctatus)	3	3	11
F1QKG7	Novel protein similar to vertebrate tropomyosin 4 (TPM4)	11	1	33.8
F1QN02	Chaperonin containing TCP1, subunit 2 (Beta)	3	3	3
F1QQW9	Elongation factor 1-alpha (Fragment)	4	1	7.7
F1QR17	Aldehyde dehydrogenase 7 family, member A1	2	2	5.2
F1QRK2	Ezrin	4	1	6
F1QRM9	Uncharacterized protein : Blast - Puromycin-sensitive aminopeptidase (Mus musculus)	9	9	14.6
F1QRX4	Bridging integrator 1	2	2	2
F1QS38	DNA damage-binding protein 1	2	2	2
F1QSU0	Muscle-related coiled-coil protein	3	3	15.4
F1QSY7	Isoleucyl-tRNA synthetase	2	2	1.4
F1QU54	Malic enzyme	2	2	5.6
F1QUE7	Calreticulin like	2	2	2
F1QUN8	Actin, alpha 2, smooth muscle, aorta	13	6	36.1
F1QUU2	Polyadenylate-binding protein	11	11	24.3
F1QUV7	Uncharacterized protein (Fragment) : Blast - Glycine--tRNA ligase (Homo sapiens)	3	3	5.9
F1QV31	Krt5 protein	3	1	4.8
F1QVH5	6-phosphofructokinase	8	3	12.1
F1QW57	Uncharacterized protein (Fragment) : Blast - Myomesin-2-like (Scleropages formosus)	3	3	16.4
F1QWR4	Fumarate hydratase, mitochondrial	2	2	7.1
F1QXT6	Calsequestrin	4	4	6.7
F1QXV8	Phosphoglycerate kinase	8	8	25.2
F1QY43	Uncharacterized protein (Fragment) : Blast - 26S proteasome non-ATPase regulatory subunit 1 (Pongo abelii)	2	2	3.5
F1QYB1	Uncharacterized protein (Fragment) : Blast - Glycogen debranching enzyme (Ictalurus punctatus)	23	21	22.4
F1QYW8	Nap1l4a protein	4	2	8.3
F1R107	Uncharacterized protein (Fragment) : Blast - Myomesin-1 (Dicentrarchus labrax)	30	28	22.5
F1R166	Novel protein : Blast - Eukaryotic initiation factor 4A-II (Ictalurus punctatus)	4	4	13.4
F1R293	Adenylosuccinate lyase	7	7	7
F1R2V7	ATP synthase subunit beta	14	14	14
F1R3D3	Glyceraldehyde 3-phosphate dehydrogenase, testis-specific	2	1	8.1
F1R3I6	Setb protein	2	2	8.7
F1R5X0	Alpha-1,4 glucan phosphorylase	13	1	18.3
F1R6G3	Lumican	2	2	5.4
F1R6I7	Uncharacterized protein (Fragment) : Blast - Myosin-binding protein C, fast-type (Dicentrarchus labrax)	14	14	14.3
F1R6N3	Annexin (Fragment)	14	14	14
F1R7N8	Novel protein similar to H.sapiens TTN, titin (TTN) (Fragment)	5	2	0.2
F1R972	Muscle-related coiled-coil protein	4	4	15.9
F1R9W9	Delta-1-pyrroline-5-carboxylate dehydrogenase, mitochondrial	2	2	2
F1RBF6	14-3-3 protein beta/alpha-B	11	1	41.7
F1RBS6	Nucleoside diphosphate kinase	3	3	25.5
F1RCA1	Uncharacterized protein : Ubiquitin-like modifier activating enzyme 1	5	5	6.1
F1RCB6	Uncharacterized protein : Blast - Muscle actin type 1 (Hemibarbus mylodon)	15	2	46.4
F1RDM0	Uncharacterized protein : Blast - Glycogen debranching enzyme (Canis familiaris)	4	1	3.4
F1RE12	Uncharacterized protein : Zinc finger and BTB domain-containing protein 8A (Bos taurus)	2	2	4.4
F1RE85	Nascent polypeptide-associated complex subunit alpha	4	4	27.5
F8UZA9	Adenylosuccinate lyase	7	7	17.2
F8W2N9	Uncharacterized protein : Bvlast - NF-X1-type zinc finger protein NFXL1 (Xenopus laevis)	2	2	3.6
F8W4M7	Aconitase 2, mitochondrial	3	3	6
G1K2L9	Elongation factor 1-gamma	7	7	17.1
G4Y7C1	40S ribosomal protein (Fragment)	3	1	16.7
O13135	Alpha-globin	8	1	51.7
O13136	Alpha-globin	11	4	72.7
O13137	Alpha-globin	8	5	51
O13140	Beta-globin	10	1	70.9
O13169	Alpha-globin	8	1	51.7
O42248	Guanine nucleotide-binding protein subunit beta-2-like 1	4	4	12.3
O42363	Apolipoprotein A-I	2	2	9.2
O73666	Ribosomal protein S11	4	2	27
O93409	Mylz2 protein	11	11	11
P02139	Hemoglobin subunit beta-A/B	7	1	53.1
P02204	Myoglobin	11	11	69.4
P09227	Parvalbumin alpha	3	3	49.5
P12115	Adenylate kinase isoenzyme 1	26	10	92.8
P13104	Novel protein similar to vertebrate tropomyosin 1 (Alpha)	28	11	69.7
P53479	Skeletal muscle actin mutant	18	18	55.4
P62084	40S ribosomal protein S7	5	5	25.8
P62247	40S ribosomal protein S8	5	5	18.8
P70073	Beta globin (Fragment)	11	1	81.8
P79735	GTP-binding nuclear protein Ran	3	3	15.8
P83750	Actin, cytoplasmic 1	10	1	21.9
Q08BA1	ATP synthase subunit alpha	16	1	29
Q08C78	Basic transcription factor 3	2	2	33.3
Q0D2W2	Fast muscle troponin I	4	1	13.1
Q0GZP4	Pi-class glutathione S-transferase	6	6	39.9
Q0GZP5	Glutathione S-transferase mu	7	1	32.9
Q1L8N2	Novel protein similar to vertebrate RAD23 homolog B (S. cerevisiae) (Zgc:123349)	6	6	15.8
Q1LVF0	Laminin subunit gamma-1	2	2	1.8
Q1LVL3	Alanyl-tRNA synthetase	2	2	2.3
Q1LWH1	Novel protein similar to vertebrate ribosomal protein S16 (RPS16)	4	4	24.7
Q1LYG5	Novel protein similar to vertebrate eukaryotic translation elongation factor 2	3	1	6
Q1LYQ8	3-hydroxyisobutyryl-Coenzyme A hydrolase	2	2	3.4
Q1MT86	Ubiquitin carboxyl-terminal hydrolase	2	2	2.2
Q29RA2	Novel protein similar to vertebrate valosin-containing protein (VCP, zgc:136908)	15	9	21.9
Q4KME9	Ribose-phosphate pyrophosphokinase	3	3	13.1
Q4VBR8	Proteasome subunit alpha type (Fragm	3	3	23.1
Q4VBU0	Branched chain keto acid dehydrogenase E1, alpha polypeptide	2	2	6.1
Q503C7	Phosphorylase	46	27	51.8
Q504C0	Novel protein similar to vertebrate ubiquitin carboxyl-terminal esterase L3 (Ubiquitin thiolesterase) (UCHL3, zgc:109963)	2	2	10.9
Q566R8	Heat shock protein, alpha-crystallin-related, b2	2	2	14.2
Q567A1	Glycerol-3-phosphate dehydrogenase 1a (Fragment)	5	2	14.5
Q567K5	Dicarbonyl/L-xylulose reductase	3	3	11.5
Q568F0	Elongation factor 1-alpha	9	1	24.7
Q568H8	Uncharacterized protein : Blast - DNA-directed RNA polymerases I, II, and III subunit RPABC3 (Mus musculus)	2	2	12.7
Q58EB2	Uncharacterized protein : Blast - Isoform 4 of Immunoglobulin-like and fibronectin type III domain-containing protein 1 (Mus musculus)	4	2	10.5
Q5CZQ1	Tyrosine 3-monooxygenase/tryptophan 5-monooxygenase activation protein, epsilon polypeptide 2	9	2	33.7
Q5NDA0	Glyceraldehyde-3-phosphate dehydrogenase (Fragment)	19	7	58.9
Q5PRD0	14-3-3 protein beta/alpha-A	15	6	54.5
Q5RG12	Heat shock protein 90-alpha 2	11	1	15.3
Q5RKM3	Stress-induced-phosphoprotein 1 (Hsp70/Hsp90-organizing protein)	3	3	5.2
Q5TZD2	Novel protein (Zgc:73360) : Blast - Peroxiredoxin 6 (Ictalurus punctatus)	3	3	9.9
Q5U3A4	Sarcoendoplasmic reticulum calcium ATPase	14	2	14.4
Q5U3E9	Troponin I, skeletal, fast 2a.1	2	2	6.7
Q5XJ10	Glyceraldehyde-3-phosphate dehydro	14	2	36.9
Q642H9	40S ribosomal protein S4, X isoform	3	3	8.7
Q66HV8	6-phosphofructokinase	7	2	11.7
Q66I42	Radixin	5	2	7.9
Q68EH2	Adenylate kinase isoenzyme 1	21	5	76.3
Q6AZA0	Acetyl-CoA acetyltransferase, mitochondrial	2	2	7.4
Q6AZC1	Proteasome (Prosome, macropain) 26S subunit, ATPase, 5	2	2	2
Q6DBR3	Novel protein (Zgc:91926) : Blast - [Protein ADP-ribosylarginine] hydrolase (Homo sapiens)	2	2	2
Q6DBR7	Novel protein similar to cysteine and histidine-rich domain (CHORD)-containing, zinc binding protein 1 (Chordc1, zgc:92429) (Fragment)	3	3	7.5
Q6DGJ6	Peroxiredoxin 1	5	1	27.4
Q6DGX8	Proteasome subunit alpha type	3	3	11.5
Q6DHL6	40S ribosomal protein S6	2	2	12.4
Q6DHT4	Uncharacterized protein : Blast - Methylmalonate-semialdehyde dehydrogenase [acylating], mitochondrial (Mus musculus)	8	8	18.7
Q6DHU6	Troponin I, skeletal, fast 2a.3	5	4	17.6
Q6DRC0	Seryl-tRNA synthetase	3	3	7.2
Q6DRD1	ATP synthase oligomycin sensitivity conferral protein	3	3	3
Q6DRE6	60S ribosomal protein L12	4	4	29.1
Q6DRF3	Proteasome subunit beta type	3	3	17.7
Q6DRM3	Rpl9 protein	2	2	8.8
Q6IQD7	Uncharacterized protein : Blast - Tropomyosin2 (Takifugu rubripes)	12	1	29.9
Q6IQE2	Eukaryotic translation elongation factor 1 beta 2	4	4	25.3
Q6IQH4	Novel protein (Zgc:86762) ; last - 26S proteasome non-ATPase regulatory subunit 8 (Ictalurus punctatus)	4	4	8.2
Q6IQI6	60S ribosomal protein L11	3	3	13.5
Q6IQJ2	Tubulin, beta 2c	7	1	19.6
Q6NSN5	Adenylosuccinate synthetase isozyme 1	5	5	14.3
Q6NV37	Glycogenin 1	2	2	4.6
Q6NVI6	Chaperonin containing TCP1, subunit 5 (Epsilon)	3	3	7.9
Q6NW94	Uncharacterized protein : Blast - Myosin-binding protein H (Gallus gallus)	3	2	4.1
Q6NWC3	Ribosomal protein S2	7	7	24.6
Q6NYD8	ADP-ribosylation factor 2	4	4	30.9
Q6NYR4	Constitutive heat shock protein HSC70-2 (Fragment)	10	1	20
Q6NYV1	Proteasome (Prosome, macropain) 26S subunit, non-ATPase, 3	4	4	10.5
Q6NZW3	Cofilin 2 (Muscle)	8	8	47.6
Q6P043	Fructose-bisphosphate aldolase	20	5	34.9
Q6P0G6	Novel protein similar to vertebrate myosin, light chain 6, alkali, smooth muscle and non-muscle (MYL6, zgc:77231)	4	2	2
Q6P0I2	Proteasome subunit alpha type	4	4	23.1
Q6P0T7	Tnnt3b protein	13	10	41.2
Q6P102	Tyrosine 3-monooxygenase/tryptophan 5-monooxygenase activation protein, beta polypeptide like	6	2	24.1
Q6P1S3	Novel protein similar to vertebrate X-prolyl aminopeptidase	2	2	2
Q6P2A9	Far upstream element (FUSE) binding protein 1	2	2	3.1
Q6P3G5	Adenosine monophosphate deaminase 1 (Isoform M)	22	20	36.3
Q6P3J5	Eukaryotic translation elongation factor 2	13	4	22.4
Q6P3L3	Heat shock protein 5	6	4	12.8
Q6P5M3	Ribosomal protein S9 (Fragment)	4	4	18
Q6P5M5	ADP-ribosylation factor 5	2	1	1
Q6P5M9	Tubulin, beta 2c	17	2	49.2
Q6P696	Glyoxalase 1	5	5	28.3
Q6P6E7	Ribosomal protein S20	3	3	28.6
Q6PBI0	Succinate-CoA ligase, ADP-forming, beta subunit	3	3	4.5
Q6PBW7	Ribosomal protein S19	3	3	19.9
Q6PBY1	40S ribosomal protein S3a	7	7	27
Q6PBZ1	Ribosomal protein L7a	3	3	12.8
Q6PC12	Enolase	11	9	32.6
Q6PC90	40S ribosomal protein S12	2	2	12.9
Q6PC95	Tubulin, alpha 8 like 2	8	1	24.5
Q6PCR7	Eukaryotic translation initiation factor 3 subunit A	2	2	2.1
Q6PE25	Elongation factor 1-gamma	2	2	6.1
Q6PE34	Novel protein (Zgc:65894) : Blast - Tubulin beta-4B chain (Mus musculus)	10	1	35.4
Q6PGX4	Heat shock cognate 71 kDa protein	12	1	23.2
Q6PH46	T-complex protein 1 subunit delta	2	2	2
Q6TGS5	Alpha tubulin-like protein	4	1	14.9
Q6TGV6	Proteasome subunit alpha type	2	2	9.1
Q6TLG8	Ribosomal protein S3	8	8	39.6
Q6TNT9	Novel protein similar to vertebrate GDP dissociation inhibitor family (GDI)	2	2	7.1
Q6TNU6	Dihydrolipoyl dehydrogenase	2	2	4.3
Q6ZM17	Novel protein similar to zebrafish hemoglobin alpha-adult 1	4	4	4
Q71N41	Guanidinoacetate N-methyltransferase	3	3	15.4
Q7SXA1	Ribosomal protein L26	3	3	11.7
Q7SYB8	Uncharacterized protein : Blast - Glycogen [starch] synthase, muscle (Ictalurus punctatus)	5	5	7.1
Q7SYD0	Carbonyl reductase 1	2	2	6.5
Q7SZM8	Muscle-specific heat shock protein Hsc70-1 (Fragment)	12	1	23.8
Q7T050	Nucleolin	4	1	6.2
Q7T275	Heat shock protein Hsp70 (Fragment)	8	1	14.5
Q7T2P2	Chaperonin containing TCP1, subunit 3 (Gamma)	2	2	3.5
Q7T306	Ckmb protein	33	1	62.1
Q7T334	Malate dehydrogenase	6	6	22.8
Q7T3B1	Novel protein similar to vertebrate proteasome (Prosome, macropain) 26S subunit, ATPase, 2 (PSMC2) (Zgc:63995)	3	3	3
Q7T3G2	Tyrosine 3-monooxygenase/tryptophan 5-monooxygenase activation protein, eta polypeptide	7	1	22
Q7T3G4	Phosphoglycerate mutase	16	16	51
Q7T3H5	Glycerol-3-phosphate dehydrogenase 1 (Soluble)	5	3	10.6
Q7ZU42	Obg-like ATPase 1	5	5	15.4
Q7ZU99	Transitional endoplasmic reticulum ATPase	7	1	10.3
Q7ZUG6	Ribosomal protein L30	2	2	17.1
Q7ZUJ8	Proteasome subunit beta type	2	2	11.2
Q7ZV49	Hprt1 protein	5	5	16.1
Q7ZV77	Proteasome subunit alpha type	2	2	7.3
Q7ZVB2	Aldehyde dehydrogenase family 9 member A1-A	2	2	5.1
Q7ZVF9	Actin, cytoplasmic 1	8	1	1
Q7ZVG7	Uncharacterized protein	2	2	2
Q7ZVK9	Tropomyosin 1 (Alpha)	22	3	52.1
Q7ZW20	Tyrosine 3-monooxygenase/tryptophan 5-monooxygenase activation protein, epsilon polypeptide 1	17	9	60
Q800W9	Elongation factor 1-alpha	10	1	21
Q801E6	Malate dehydrogenase	3	3	10.5
Q802V0	LIM domain binding 3b	2	2	15.1
Q803B0	Heat shock 60kD protein 1 (Chaperonin)	5	5	9.4
Q803F6	40S ribosomal protein SA	4	4	16.6
Q803M8	Tryosine 3-monooxygenase/tryptophan 5-monooxygenase activation protein, zeta polypeptide	5	1	1
Q803P2	T-complex protein 1 subunit alpha	2	2	4.7
Q803Q7	Fructose-bisphosphate aldolase	17	5	40.1
Q803T5	Adenosylhomocysteinase	2	2	7.2
Q803X7	Nucleosome assembly protein 1, like 1	3	1	5.7
Q804J2	Nucleolin	4	1	5.8
Q804W0	Parvalbumin 1	2	1	22.9
Q8AX99	Actn3b	66	20	67.6
Q8JFV8	Synaptic vesicle membrane protein VAT-1 homolog	2	2	6.6
Q8JGS9	40S ribosomal protein S18	2	2	2
Q8UVE7	Transferrin variant A	2	1	3.7
Q90323	Serine protease inhibitor	2	2	9.3
Q90331	Fast skeletal myosin light chain 1b	10	7	64.8
Q90333	Fast skeletal myosin light chain 3	9	5	51.7
Q90337	Myosin heavy chain	4	4	2.8
Q90474	Heat shock protein HSP 90-alpha 1	14	5	18.5
Q90486	Embryonic 1 beta-globin	4	4	4
Q90WF7	Warm-temperature-acclimation-related-65 kDa-protein	10	10	28.7
Q90XG0	Triosephosphate isomerase A	9	9	38.7
Q910C4	ATP synthase subunit alpha	22	7	35.3
Q98SI3	Apolipoprotein A-I (Fragment)	6	6	28.7
Q9I892	Myosin regulatory light chain	14	14	94.7
Q9I8U7	Myosin, light polypeptide 3, skeletal muscle (Fragment)	5	1	33.1
Q9I8U8	Fast skeletal muscle troponin C	2	2	18.1
Q9I8V0	Parvalbumin -2	2	2	13.8
Q9PTY0	ATP synthase subunit beta	24	24	62.2
Q9PU58	Protein NipSnap homolog 2	4	4	20.6
Q9PUC4	Proteasome activator subunit 2	3	3	3
Q9PV90	60S acidic ribosomal protein P0	6	6	19.7
Q9PVK4	L-lactate dehydrogenase B-A chain	7	6	27.5
Q9PVK5	L-lactate dehydrogenase A chain	11	10	35.4
Q9PW59	Stress protein HSP90-beta (Fragment)	4	1	17
Q9PW60	Heat shock protein 90 alpha (Fragment)	4	1	20.8
Q9W7K5	L-lactate dehydrogenase A chain	7	4	20.7
Q9YI14	Creatine kinase M3-CK	47	14	92.9
Q9YI15	Creatine kinase M2-CK	47	8	70.6
Q9YI16	Creatine kinase M1-CK	39	5	72.4
Q9YIA7	Complement C3-H1	2	2	2.1
Q9YIA9	Complement C3-H2	2	2	1.5

## Sheet: OFFGEL
Accession	Protein Descriptions	Peptides	Unique Peptides	Sequence Coverage [%]
A0AUR2	Sarcalumenin	9	9	21.2
A0JMP4	ATPase, Ca++ transporting, fast twitch 1 like	12	11	14.5
A0MTD2	Enolase (Fragment)	2	1	27.4
A0MTD3	Enolase (Fragment)	6	1	34.2
A1A5I3	Uncharacterised protein: Blast - CD11-1 (Cyprinus carpio)	2	2	1.3
A1A605	Y box binding protein 1	4	4	22
A1L1V1	Uncharacterized protein : Blast - Protein farnesyltransferase/geranylgeranyltransferase type-1 subunit alpha (Mus musculus)	3	3	12.3
A1L5C9	Semaphorin 3ga (Fragment)	2	2	3.1
A2AR68	Novel protein similar to vertebrate GDP dissociation inhibitor family (GDI)	6	1	13.4
A2ATY1	Novel protein similar to vertebrate protein phosphatase 1D magnesium-dependent, delta isoform (PPM1D) (Zgc:103518)	2	2	4.1
A2AWA1	DEAD (Asp-Glu-Ala-Asp) box polypeptide 39a	2	1	6.1
A2BEN1	ATPase, H+ transporting, lysosomal V1 subunit A, like	4	4	8.3
A2BFY7	Novel protein similar to vertebrate purine-rich element binding protein B (PURB)	3	1	8.9
A2BG45	Novel protein similar to vertebrate G protein-coupled receptor kinase interactor 2 (GIT2)	2	2	3.7
A2BG80	Protein phosphatase 2, regulatory subunit B, delta isoform	2	2	5.1
A2BGR9	Aldehyde dehydrogenase 2 family (Mitochondrial)a	2	2	5
A2BHA3	Creatine kinase, muscle	33	5	63.5
A2BIR4	Ubiquitin-conjugating enzyme E	3	3	16.8
A2CE51	Eukaryotic translation elongation factor 2	11	11	15.9
A2CEB0	Novel protein similar to vertebrate polymerase (DNA directed) iota (POLI, zgc:110185)	2	2	3
A2CF49	Serine/threonine-protein phosphatase 2A activator	2	2	10.5
A3KNJ9	Uncharacterized protein : Blast - ERBB receptor feedback inhibitor 1 (Ictalurus punctatus)	2	2	4.3
A3KQX1	CNDP dipeptidase 2 (Metallopeptidase M20 family)	2	2	6.8
A4FUM8	ATPase, H+ transporting, lysosomal, V1 subunit B, member a	2	2	5.3
A4QPA0	Malic enzyme	5	5	9.6
A5D6S3	Mut protein	3	3	5
A5PMP1	Novel protein similar to vertebrate calpain 2, (M/II) large subunit (CAPN2)	2	2	2.6
A5PMV7	Protein phosphatase 2 (Formerly 2A), regulatory subunit A, beta isoform	4	4	9
A5PN05	Novel protein similar to H.sapiens NUTF2, nuclear transport factor 2 (NUTF2, zgc:1015	2	2	23.8
A5PN22	Novel protein similar to vertebrate WD repeat domain 44 (WDR44)	2	2	1.4
A5PN55	Malic enzyme	3	3	8.8
A5WUS2	Sulfatase 2	2	2	2.6
A5WVL5	Novel protein (Zgc:101083) : Blast - Fructose-1,6-bisphosphatase isozyme 2 (Larimichthys crocea)	4	4	13.6
A5WWI6	Profilin	5	5	37.4
A6H8Q3	Uncharacterized protein : Blast - Myosin binding protein H (Dicentrarchus labrax)	8	8	16.6
A8CV48	Translationally-controlled tumor protein	7	2	33.9
A8CV51	Peroxiredoxin 1	13	13	54.8
A8DZ72	Novel 7 transmembrane receptor (Metabotropic glutamate family) protein	2	2	4.5
A8DZE4	Glucose-6-phosphate isomerase	6	5	14.6
A8E5F3	Glyoxalase domain containing 4	2	2	7.7
A8E7G6	Prdx3 protein	5	5	19.9
A8E7N8	Proteasome subunit beta type	2	2	10.9
A8KC30	Novel protein similar to proteasome (Prosome, macropain) 26S subunit ATPase 1 (Psmc1)	6	6	18.9
A8WG85	Creatine kinase, mitochondrial 2 (Sarcomeric)	5	3	16.7
A9JRE2	Methylthioribose-1-phosphate isomerase	2	2	7.4
A9JT16	Pfdn5 protein	3	3	22.2
A9LDD9	Mitochondrial serine hydroxymethyltransferase	2	2	5.1
A9LRY8	Proteasome activator subunit 2	4	4	16
B0R0B1	Novel CobW/HypB/UreG, nucleotide-binding domain containing protein	2	2	9.3
B0R0H1	Acin1a protein	2	2	4.1
B0R1B8	Neurofilament, light polypeptide	2	1	4
B0R1D0	Proteasome (Prosome, macropain) 26S subunit, ATPase, 4	6	6	18.2
B0S564	Novel protein similar to vertebrate procollagen-proline, 2-oxoglutarate 4-dioxygenase (Proline 4-hydroxylase), beta polypeptide (Protein disulfide isomerase	7	7	16.5
B0S5L2	Uncharacterized protein : Blast - Elongation factor 1-delta (Mus musculus)	7	5	26.1
B0S642	3-hydroxyisobutyryl-CoA hydrolase, mitochondrial	3	3	7
B0S6Y0	Novel protein similar to H.sapiens TTN, titin (TTN) (Fragment)	29	9	5.9
B0UXL2	Isocitrate dehydrogenase [NADP]	2	2	5.1
B0UXR9	Hsp70 protein	14	2	25
B0UYA3	Novel protein similar to vertebrate crystallin, lambda 1 (CRYL1, zgc:152659)	4	4	16.2
B0UYN4	Novel protein (Zgc:162944) : Blast - ES1 protein homolog, mitochondrial (Mus musculus)	2	2	10.3
B0V1K6	Uncharacterized protein : Blast - Serine/threonine-protein kinase PRP4-like protein (Bos mutus)	2	2	2.5
B2GTW6	Citrate synthase, mitochondrial	4	4	10.5
B3DFN3	Lamin B2	2	2	3.9
B3DFS9	Myosin, heavy polypeptide 11, smooth muscle	3	3	1.6
B3DHM4	Ankyrin repeat and kinase domain containing 1	2	2	4.8
B3DHT0	Hypothetical LOC556795	2	2	12.2
B3DI32	Uncharacterized protein : Blast - Vinculin (Gallus gallus)	6	6	6.2
B3DI58	Uncharacterized protein : Blast - Desmin (Gallus gallus)	2	1	3.3
B3DIV6	Dihydrolipoamide S-acetyltransferase (E2 component of pyruvate dehydrogenase complex)	3	3	5.1
B3DJJ4	ER membrane protein complex subunit 7 (Danio rerio)	2	2	5.8
B3DKJ0	Chaperonin containing TCP1, subunit 7 (Eta)	2	2	6.6
B3GPN1	Transferrin variant D	38	4	60.5
B3GPN4	Transferrin variant F	36	2	54.7
B7TQ40	STAT5	2	2	6.2
B7ZD39	Pyrophosphatase (Inorganic) 1	3	3	13.1
B7ZDA8	Ubiquitin carboxyl-terminal hydrolase	2	2	1.4
B8A4H6	Phosphoglycerate mutase	6	2	20.5
B8A4V2	Annexin A11a	2	2	4.8
B8A518	Tubulin, alpha 1	7	1	22.6
B8A5D4	Thioredoxin-like 1	4	4	14.2
B8A5E8	Novel protein similar to H.sapiens IDE, insulin-degrading enzyme (IDE, zgc:162603)	2	2	2.2
B8JHU4	Actn1 isoform b	15	1	15.9
B8JI00	Succinate-CoA ligase, GDP-forming, alpha subunit	2	2	10.8
B8JI51	Obscurin, cytoskeletal calmodulin and titin-interacting RhoGEF	2	2	0.7
B8JIA4	Histone-lysine N-methyltransferase	2	2	1.3
B8JIC5	Homer homolog 1 (Drosophila)	3	3	8.5
B8JKN6	Peptidylprolyl isomerase A (Cyclophilin A)	2	2	9.8
B8JL77	Kelch repeat and BTB (POZ) domain containing 5	2	2	2.9
B8JLC8	Ras-related protein Rab1A2 (Cyprinus carpio)	2	2	12.9
B8JLJ3	Tyrosine 3-monooxygenase/tryptophan 5-monooxygenase activation protein, iota polypeptide	6	3	25.8
B8JLJ8	Heterogeneous nuclear ribonucleoprotein K, like	3	3	10.9
B8JLS3	Myosin, heavy polypeptide 6, cardiac muscle, alpha	4	2	1.8
B8JMZ1	Novel protein similar to vertebrate UDP-glucose pyrophosphorylase 2 (UGP2)	4	4	10.5
D1GJ56	Actn3a	43	12	44.5
D2KCH9	Heart-type fatty-acid binding protein	8	7	36.1
D2KMP3	Adipocyte fatty acid-binding protein	9	8	55.2
D5LL07	Intestinal fatty acid binding protein 2a	2	2	9.8
E0CZJ3	FEEL-1	2	2	3.1
E0WD92	Parvalbumin beta-1	22	18	69.7
E0WD93	Parvalbumin beta-2	24	1	94.5
E7EXJ8	Uncharacterized protein	2	2	13.8
E7EXN7	Uncharacterized protein (Fragment) : Blast - E3 ubiquitin-protein ligase Topors (Mus musculus)	2	2	2.2
E7EXW7	10-formyltetrahydrofolate dehydrogenase	7	5	8.9
E7EYD0	Uncharacterized protein : Blast - M-protein, striated muscle (Larimichthys crocea)	25	21	18.4
E7EYE1	Uncharacterized protein : Blast - M-protein, striated muscle (Chelonia mydas)	11	10	10.3
E7EZ05	Uncharacterized protein : Blast - 2-oxoglutarate dehydrogenase, mitochondrial (Ictalurus punctatus)	4	1	4
E7EZ90	Uncharacterized protein : Blast - Thimet oligopeptidase (Rattus norvegicus)	4	4	4.5
E7EZA7	Uncharacterized protein : Blast - Protein-arginine deiminase type-2 (Ictalurus punctatus)	2	2	4.3
E7EZD6	Ubiquitin carboxyl-terminal hydrolase	2	2	2.1
E7EZE3	Uncharacterized protein : Blast - Intraflagellar transport protein 74 (Ictalurus punctatus)	2	2	6
E7EZL7	Nucleoside diphosphate kinase	3	1	19.6
E7EZX8	Uncharacterized protein : Blast - T-cell receptor alpha chain V region HPB-MLT (Homo sapiens)	2	2	20.2
E7F0K3	Uncharacterized protein : Blast - Polymerase I and transcript release factor (Ictalurus punctatus)	2	2	4.8
E7F0Q2	Uncharacterized protein : Blast - Fam107a (Ictalurus punctatus)	2	2	14
E7F0X8	Kinesin-like protein	2	2	0.7
E7F185	Dihydropyridine receptor beta 1a subunit	6	6	14.6
E7F1H5	Uncharacterized protein : Blast - Glycogen debranching enzyme (Ictalurus punctatus)	2	1	3.8
E7F1L7	Uncharacterized protein : Blast - Isoform 2 of Filamin-C (Mus musculus)	6	6	2.2
E7F1W1	Uncharacterized protein : Blast - Putative nuclease HARBI1 (Ictalurus punctatus)	3	3	9.3
E7F235	Laminin alpha 1 (Danio rerio)	2	2	1.2
E7F2A5	Uncharacterized protein : Blast - Alpha-tectorin (Homo sapiens)	3	3	1
E7F2N7	Chaperonin containing TCP1, subunit 2 (Beta)	2	2	19.1
E7F2T8	10-formyltetrahydrofolate dehydrogenase	11	10	13.2
E7F2Y5	Uncharacterized protein : Blast - Isoform 2 of DENN domain-containing protein 4C (Mus musculus)	2	2	1.3
E7F354	14-3-3 protein gamma-1	11	5	38.5
E7F384	Uncharacterized protein : Blast - Syntaxin-19 (Homo sapiens)	2	2	3.7
E7F3G6	Uncharacterized protein : Blast - Eukaryotic translation initiation factor 3 subunit F (Anguilla anguilla)	2	2	9.9
E7F429	Uncharacterized protein : Blast - Cold shock domain-containing protein E1 (Mus musculus)	2	2	1
E7F4I6	Uncharacterized protein : Blast - Leucine zipper protein 1 (Larimichthys crocea)	2	2	2.6
E7F4R9	Isocitrate dehydrogenase [NADP]	4	4	9.2
E7F5F8	Eukaryotic translation initiation factor 3 subunit B	3	3	6.3
E7F5N5	Uncharacterized protein : Blast - Dihydropyrimidinase-related protein 2 (Ictalurus punctatus)	3	3	4.9
E7F5U9	Pyruvate kinase	10	5	20.7
E7F6D4	Uncharacterized protein : Blast - Neutral alpha-glucosidase C (Homo sapiens)	2	2	3.2
E7F714	pre-rRNA processing protein FTSJ3	2	2	2.6
E7F722	Uncharacterized protein : Blast - Homer protein 1 (Haliaeetus albicilla)	3	2	22.7
E7F725	Uncharacterized protein : Blast - Copine-7 (Ictalurus punctatus)	2	2	7
E7F729	Uncharacterized protein : Blast - Mitogen-activated protein kinase kinase kinase kinase (Astyanax mexicanus)	2	2	11.2
E7F798	Chloride channel protein	2	2	2.3
E7F8D9	Uncharacterized protein	2	2	8.3
E7F8G7	Novel protein similar to vertebrate plectin 1, intermediate filament binding protein 500kDa (PLEC1)	2	1	0.6
E7F8Q4	Uncharacterized protein : Blast - Isoform 5 of Immunoglobulin-like and fibronectin type III domain-containing protein 1 (Homo sapiens)	3	1	2
E7F8Y5	Translationally controlled tumor protein	6	1	35.8
E7F976	Cytokine receptor family member b14	2	2	6.3
E7F987	Uncharacterized protein (Fragment) : Blast - Death-associated protein kinase 2 (Mus musculus)	2	2	4.3
E7F9A0	Uncharacterized protein : Blast - Nidogen-1 (Larimichthys crocea)	3	3	2.3
E7F9W3	Novel protein similar to human alpha adducin 1 (ADD1) (Fragment)	2	2	4.1
E7F9Z1	Uncharacterized protein (Fragment) : Blast - von Willebrand factor (Homo sapiens)	2	2	1
E7FA23	Uncharacterized protein	2	2	5.5
E7FA64	Uncharacterized protein : Blast - Protein unc-80 (Larimichthys crocea)	2	2	2.6
E7FAD0	Uncharacterized protein (Fragment) : Blast - Fast skeletal myosin heavy chain 3 (Danio rerio)	6	1	15.5
E7FC32	Uncharacterized protein : Blast - Tubulin beta-6 chain (Dicentrarchus labrax)	4	1	6.4
E7FCA3	Uncharacterized protein : Blast - Myomesin-2-like (Scleropages formosus)	11	10	21.4
E7FCP6	Uncharacterized protein : Blast - WD repeat domain 1 (Danio rerio)	2	2	5
E7FD18	Uncharacterized protein : Blast - Myosin-7B (Dicentrarchus labrax)	2	1	1
E7FD66	Uncharacterized protein : Blast - Lysine ketoglutarate reductase/saccharopine dehydrogenase (Oncorhynchus mykiss)	2	2	2.9
E7FD96	Elongation factor 1-alpha	12	10	26.6
E7FDW0	Uncharacterized protein : Blast - SH2 domain-containing protein 3C (Homo sapiens)	2	2	1.3
E7FE77	Uncharacterised protein: Blast -Methyltransferase-like protein 17, mitochondrial (Ictalurus punctatus)	2	2	3.2
E7FEX2	Histone-binding protein RBBP4	2	1	6.1
E7FFA8	Uncharacterized protein : Blast - Actinin, alpha 4 (Danio rerio)	3	2	19.6
E7FFB6	Uncharacterized protein : Blast - Myomesin-2-like (Scleropages formosus)	2	2	2.4
E7FFF7	Splicing factor, arginine/serine-rich 6	2	2	5.5
E7FFM4	Uncharacterized protein : Blast - Dynein heavy chain 5, axonemal (Larimichthys crocea)	2	2	0.9
E7FFP9	Uncharacterized protein : Blast - Multiple epidermal growth factor-like domains protein 6 (Ictalurus punctatus)	2	2	2.8
E7FFU0	Uncharacterized protein : Blast - Hemopexin (Misgurnus mizolepis)	3	3	6.9
E7FFY1	Uncharacterized protein : Blast - Neurofibromin (Gallus gallus)	2	2	1.3
E7FGP9	Isovaleryl Coenzyme A dehydrogenase	2	2	8
E7FGZ1	Uncharacterized protein : Blast - NALPL2 (Danio rerio)	3	3	8.6
E9QB46	Selenium-binding protein 1	2	2	4.4
E9QBA6	Slow myosin heavy chain 3	7	1	4.3
E9QBF0	Triosephosphate isomerase	11	1	50
E9QBS6	Slow myosin heavy chain 3	10	1	5.7
E9QC40	Uncharacterized protein : Blast - Putative tropomyosin 4 variant 1 (Taeniopygia guttata)	18	1	37.1
E9QCV2	Uncharacterized protein : Blast Isoform PLEC-0,1C of Plectin (Mus musculus)	3	2	0.6
E9QCX7	Enolase	15	1	53.5
E9QD15	Uncharacterized protein : Blast - Retinal-specific ATP-binding cassette transporter (Dicentrarchus labrax)	2	2	1.3
E9QD80	Uncharacterized protein : Blast - SH2 domain containing 5 (Danio rerio)	2	2	22.8
E9QDY4	Novel protein similar to type I cytokeratin, enveloping laye	4	2	5.5
E9QEQ6	Major vault protein	6	6	9
E9QF07	Uncharacterized protein : Blast - Myosin-7B (Dicentrarchus labrax)	3	2	1.7
E9QFD5	Uncharacterized protein (Fragment) : Blast - Neurofilament light polypeptide (Xenopus tropicalis)	3	1	4.5
E9QGP9	Uncharacterized protein : Blast - Ubiquitin thioesterase otulin (Ictalurus punctatus)	2	2	1.4
E9QI36	Uncharacterized protein : Blast - Histidine--tRNA ligase, cytoplasmic (Larimichthys crocea)	4	3	9.8
E9QJ46	Actin related protein 2/3 complex, subunit 4	2	2	10.4
E9QJN5	Eukaryotic translation initiation factor 1A, X-linked	2	2	17.3
F1Q4Q8	Uncharacterized protein : Blast - Sarcosine dehydrogenase, mitochondrial (Ictalurus punctatus)	6	6	7.5
F1Q4X3	Uncharacterized protein	2	1	4.3
F1Q4Y0	Uncharacterized protein : Blast - Isoform 2 of Rho guanine nucleotide exchange factor 1 (Mus musculus)	2	2	1.7
F1Q512	Electron-transfer-flavoprotein, alpha polypeptide	6	6	23.6
F1Q5B8	Oxoglutarate (Alpha-ketoglutarate) dehydrogenase (Lipoamide)	4	1	3.6
F1Q5D5	Histidyl-tRNA synthetase	2	1	4.2
F1Q5Q2	Uncharacterized protein : Blast - Protein unc-13 homolog C (Homo sapiens)	2	2	8.8
F1Q5X7	Uncharacterized protein (Fragment) : Blast - von Willebrand factor D and EGF domain-containing protein (Homo sapiens)	2	2	2.1
F1Q611	Uncharacterized protein : Blast - C6 protein (Danio rerio)	2	2	4.6
F1Q626	Novel protein similar to vertebrate phosphohistidine phosphatase 1 (PHPT1)	2	2	18.5
F1Q6S1	Aminopeptidase-like 1	3	3	6.5
F1Q6U3	Novel protein similar to H.sapiens TTN, titin (TTN) (Fragment)	16	2	0.6
F1Q6Z7	Serine/threonine-protein phosphatase O	3	3	11
F1Q765	Uncharacterized protein (Fragment) : Blast - Nefm protein	2	1	2.7
F1Q766	Uncharacterized protein : Blast - Mitochondrial creatine kinase s-type (Ictalurus punctatus)	6	4	19.4
F1Q7N8	Calcium-transporting ATPase	4	3	4.1
F1Q7R5	Uncharacterized protein (Fragment) : Blast - Otogelin (Mus musculus)	2	2	0.8
F1Q818	Finkel-Biskis-Reilly murine sarcoma virus (FBR-MuSV)	2	2	8.1
F1Q820	Phenylalanine-tRNA synthetase-like	4	4	5.9
F1Q8D2	NSFL1 (P97) cofactor (P47)	4	4	11.6
F1Q8I0	Uncharacterized protein : Blast - Moesin (Mus musculus)	4	1	7.2
F1Q8L1	Uncharacterized protein (Fragment) : Blast - Dynein heavy chain 7, axonemal (Homo sapiens)	2	2	0.7
F1Q8S8	Uncharacterized protein : Blast - Novel protein similar to vertebrate tripartite motif-containing (TRIM) family (Danio rerio)	2	2	4.2
F1Q8U7	Rrp1 protein (Danio rerio)	2	2	3.4
F1Q9D2	Copine III	2	2	3.4
F1Q9U9	Histone-lysine N-methyltransferase	2	2	2
F1Q9X1	Actinin, alpha 2	12	2	14.4
F1QA09	Uncharacterized protein (Fragment) : Blast - Protocadherin Fat 3 (Homo sapiens)	2	2	0.8
F1QA79	Histone-lysine N-methyltransferase	2	2	1.7
F1QAG1	Esd protein	8	8	25.7
F1QBB3	Laminin subunit beta-4	2	2	1.3
F1QBE3	Novel protein similar to verebrate palmitoyl-protein thioesterase 2 (PPT2) =	2	2	7
F1QBR1	Uncharacterized protein : Blast - Novel slow skeletal troponin T family protein (Danio rerio)	4	3	8.7
F1QBW7	Enolase	35	30	58.2
F1QC13	Uncharacterized protein (Fragment) : Blast - Protein kinase C and casein kinase substrate	2	2	5.1
F1QC38	Uncharacterized protein (Fragment) : Blast - Novel protein similar to vertebrate spectrin repeat containing, nuclear envelope 1	2	2	0.2
F1QC52	Novel protein similar to vertebrate piccolo (Presynaptic cytomatrix protein) (PCLO) (Fragment)	2	2	0.7
F1QCD4	Aspartate aminotransferase	3	3	9.3
F1QCR7	Uncharacterized protein : Blast - Neurofilament medium polypeptide (Bos taurus)	2	1	2.5
F1QCY2	Uncharacterized protein : Blast - Tubulin alpha chain (Salmo salar)	12	1	30.8
F1QD93	Serine/threonine-protein phosphatase	2	2	3.8
F1QDE6	Receptor protein-tyrosine kinase	2	2	2.7
F1QDL1	Collagen, type I, alpha 3	2	2	2
F1QDX8	Serine/threonine-protein p	2	2	12.2
F1QE62	3-hydroxyisobutyrate dehydrogenase	4	4	16.7
F1QEG2	Kelch-like protein 41b	3	3	5.1
F1QEH9	Uncharacterized protein : Blast - Tubulin beta-2A chain (Salmo salar)	14	2	31.8
F1QEK5	Uncharacterised protein: Blast - Aldose reductase (Homo sapiens)	2	2	6.4
F1QEN1	Pyruvate kinase	17	12	24.6
F1QEY8	Uncharacterized protein : Blast - D-3-phosphoglycerate dehydrogenase (Ictalurus punctatus)	3	3	6.6
F1QF00	Phosphoglucomutase 1	28	28	57
F1QF86	Serine/threonine-protein phosphatase	2	2	4.3
F1QFC0	Heat shock protein 9	8	8	13.9
F1QFF8	Histone-lysine N-methyltransferase	2	2	0.7
F1QFK2	Uncharacterized protein (Fragment) : Blast - Tyrosine 3-monooxygenase/tryptophan 5-monooxygenase activation protein, epsilon polypeptide 1	9	1	67.1
F1QFL1	Methionine-tRNA synthetase	2	2	1.7
F1QFQ6	Dihydrolipoamide S-succinyltransferase	4	4	12
F1QFS5	Uncharacterized protein : Blast - Spectrin beta chain, non-erythrocytic 1-like isoform X1 (Scleropages formosus)	2	2	2.6
F1QFS9	Ubiquitin carboxyl-terminal hydrolase 13	2	2	2.2
F1QFY9	Uncharacterized protein : Blast - Cadherin EGF LAG seven-pass G-type receptor 1 (Larimichthys crocea)	2	2	2.3
F1QGH9	26S proteasome non-ATPase regulatory subunit 11B	4	4	10.7
F1QGK0	Glycerol-3-phosphate dehydrogenase 1b	13	10	33.7
F1QGK7	Uncharacterized protein (Fragment) : Blast - C-C chemokine receptor type 6 (Homo sapiens)	2	2	10.6
F1QGS7	Histone	3	3	13.6
F1QGT0	Novel F actin binding protein	3	3	4.1
F1QH16	Fast skeletal muscle troponin T	6	3	11.7
F1QH99	Uncharacterized protein : Blast - Low molecular weight phosphotyrosine protein phosphatase (Salmo salar)	3	3	25.3
F1QHE5	Uncharacterized protein : Blast - 26S proteasome non-ATPase regulatory subunit 14 (Mus musculus)	2	2	12.6
F1QHM8	Probable methylthioribulose-1-phosphate dehydratase	2	2	12.9
F1QHN6	Uncharacterised protein: Blast - Ubiquitin/40S ribosomal protein S27A fusion, putative (Ixodes scapularis)	2	2	32.8
F1QI75	Elongation factor-1, delta (Fragment)	3	3	11.6
F1QI78	Uncharacterized protein (Fragment) : Blast - Ezrin	5	2	7.5
F1QII4	PDZ and LIM domain protein 7	4	4	15
F1QJ32	Tubulin alpha 6	12	1	36.4
F1QJ86	Troponin I, skeletal, fast 2b.2	2	1	11.8
F1QJK2	Septin-8-A	2	2	5.5
F1QJQ2	Blast - 26S protease regulatory subunit 6A (Ictalurus punctatus)	14	14	38.9
F1QK08	Uncharacterized protein : Blast - Growth/differentiation factor 5 (Homo sapiens)	2	2	5.5
F1QK59	Uncharacterized protein : Blast - Desmin (Osmerus mordax)	6	2	12.9
F1QKE8	Uncharacterized protein : Blast - Collagen alpha-3(VI) chain (Gallus gallus)	3	3	3.1
F1QKG7	Novel protein similar to vertebrate tropomyosin 4 (TPM4) (Zgc:63909) (Fragment)	12	3	33.5
F1QKH2	Uncharacterized protein (Fragment) : Blast - Dmgdh protein	2	2	1.9
F1QKK2	Vacuolar protein sorting-associated protein	2	2	0.5
F1QKQ0	Isocitrate dehydrogenase 3 (NAD+) alpha	2	2	6
F1QKY8	Uncharacterized protein : Blast - Tubulin beta-2A chain (Rattus norvegicus)	11	2	30.3
F1QL15	Estrogen receptor 1 (Fragment)	2	2	3.9
F1QMC6	Aspartate aminotransferase	4	4	35.8
F1QMD7	Uncharacterized protein (Fragment) : Blast - Sushi, von Willebrand factor type A, EGF and pentraxin domain-containing protein 1 (Homo sapiens)	2	2	1.6
F1QN02	Chaperonin containing TCP1, subunit 2 (Beta)	3	3	7.6
F1QN07	Cypher/ZASP splice variant 2 beta	4	4	7
F1QNB3	Uncharacterized protein (Fragment) : Blast - Ankyrin-3 (Dicentrarchus labrax)	3	3	1.1
F1QNG9	Uncharacterized protein : Blast - Fibrillin 4	2	2	2
F1QNW1	Uncharacterized protein	2	2	1.9
F1QNW6	Bromodomain-containing protein 9	2	2	7.9
F1QNX5	Tyrosine-protein kinase receptor	2	2	1.9
F1QNY3	Proteasome (Prosome, macropain) 26S subunit, non-ATPase, 13	3	3	6.5
F1QNY5	Copine III	3	3	6.4
F1QP94	Ribosomal protein S26	2	2	20.2
F1QP99	Protein disulfide-isomerase	2	2	3.9
F1QPL7	Propionyl-Coenzyme A carboxylase, alpha polypeptide	6	6	9.6
F1QQ16	DNA damage-binding protein 1	3	3	5.8
F1QQN9	Selenoprotein T2	3	2	9.7
F1QQW9	Elongation factor 1-alpha (Fragment)	3	1	6
F1QR17	Aldehyde dehydrogenase 7 family, member A1	5	5	10.7
F1QR64	Uncharacterized protein (Fragment) : Blast - Isoform 3 of Protein HID1 (Homo sapiens)	2	2	5.4
F1QR76	PDZ and LIM domain 5	2	2	4.4
F1QRK2	Ezrin	3	1	4.6
F1QRL4	Uncharacterized protein (Fragment) : Blast - Isoform 2 of Zinc finger protein 208 (Homo sapiens)	2	2	1.8
F1QRM4	Centrosomal protein of 290 kDa	3	3	1.8
F1QRM9	Uncharacterized protein : Blast - Puromycin-sensitive aminopeptidase (Mus musculus)	21	21	24.4
F1QRX4	Bridging integrator 1	3	3	8.2
F1QS38	DNA damage-binding protein 1	3	3	9.4
F1QS51	Novel protein similar to H.sapiens EEA1, early endosome antigen 1 (EEA1) (Fragment)	2	2	1.6
F1QSK4	Novel protein :Blast - Putative pheromone receptor CPpr6 (Cyprinidae sp. EA-2004)	2	2	1.6
F1QSP8	Uncharacterized protein : Blast - Peroxiredoxin-4 (Esox lucius)	3	1	9.6
F1QSU0	Muscle-related coiled-coil protein	6	6	18.9
F1QT75	Histone-binding protein RBBP7	2	1	6.1
F1QTS5	Proteasomal ubiquitin receptor ADRM1	3	3	6.9
F1QTV4	Novel protein similar to vertebrate nebulin (NEB)	3	3	0.7
F1QU54	Malic enzyme	2	2	4.6
F1QUE7	B8JLX5|B8JL	2	2	5.8
F1QUM3	Uncharacterized protein (Fragment) : Blast - Ubiquitous gelsolin	3	3	4.9
F1QUN8	Actin, alpha, cardiac muscle 1a	20	1	60.7
F1QUR3	Protein disulfide-isomerase	9	9	19.6
F1QUR4	Uncharacterized protein (Fragment) : Putative helicase Mov10l1 (Homo sapiens)	2	2	2.1
F1QUU2	Polyadenylate-binding protein	3	3	6.3
F1QUV7	Uncharacterized protein (Fragment) : Blast - Glycine--tRNA ligase (Homo sapiens)	8	8	12.3
F1QUW4	Hypoxia up-regulated protein 1	4	4	4.8
F1QUZ5	Peter pan homolog	2	2	3.6
F1QV28	Uncharacterized protein : Blast -Tubulin beta-5 chain (Gallus gallus)	6	3	16.1
F1QV31	Krt5 protein	10	3	16.1
F1QV62	Solute carrier family 22 member 6	4	4	10.4
F1QVG9	Uncharacterized protein : Blast - Vacuolar protein sorting-associated protein 11 homolog (Homo sapiens)	2	2	3.2
F1QVH5	6-phosphofructokinase	4	2	5.5
F1QVK3	Uncharacterized protein : Blast - UTP--glucose-1-phosphate uridylyltransferase (Ictalurus punctatus)	2	2	4.9
F1QVX3	Uncharacterized protein : Blast Myosin heavy chain fast skeletal type 2 (Hypophthalmichthys molitrix)	12	1	7.9
F1QW57	Uncharacterized protein (Fragment) : Blast - Myomesin-2-like (Scleropages formosus)	2	2	9
F1QW75	Uncharacterized protein : Blast - DnaJ like protein subfamily B member 12 (Chelonia mydas)	2	2	5.4
F1QWJ6	Glutaredoxin 3	2	2	9.8
F1QWM3	Ube2k protein	3	3	19.5
F1QWM4	Uncharacterized protein (Fragment)	2	2	40
F1QWR4	Fumarate hydratase, mitochondrial	3	3	10.2
F1QWU3	Uncharacterized protein (Fragment) : Lrpprc protein	2	2	2.1
F1QX52	Glycine amidinotransferase, mitochondrial	2	2	5.7
F1QXH0	Uncharacterized protein : Blast - Ventricular myosin heavy chain (Oryzias latipes)	6	1	3.5
F1QXV8	Phosphoglycerate kinase	14	14	35
F1QY43	Uncharacterized protein (Fragment) : Blast - 26S proteasome non-ATPase regulatory subunit 1 (Pongo abelii)	4	4	5.1
F1QY96	Synaptotagmin binding, cytoplasmic RNA interacting protein	2	2	2.6
F1QYB1	Uncharacterized protein (Fragment) : Blast - Glycogen debranching enzyme (Ictalurus punctatus)	15	14	11.2
F1QYU0	Laminin alpha 4	2	2	1.1
F1QYW8	Nucleosome assembly protein 1, like 1	2	2	6
F1QYX4	Myo5a protein	3	3	1.4
F1QZ04	Aminoacylase-1	4	4	10.7
F1QZ50	Uncharacterized protein	12	12	16.3
F1QZQ0	Uncharacterized protein (Fragment) : Blast - Titin a	4	2	0.2
F1QZW1	Ventricular myosin heavy chain	8	1	5.1
F1R007	Propionyl Coenzyme A carboxylase, beta polypeptide	4	4	9.5
F1R0I5	Uncharacterized protein (Fragment)	2	2	12.4
F1R0J6	Uncharacterized protein : Blast - Bromodomain-containing protein 1 (Ictalurus punctatus)	2	2	2.8
F1R0J7	Flotillin 1	2	2	10.3
F1R0X6	Novel protein similar to vertebrate glucocorticoid receptor DNA binding factor 1 (GRLF1)	2	2	1.6
F1R107	Uncharacterized protein (Fragment) : Blast - Myomesin-1 (Dicentrarchus labrax)	41	37	24
F1R166	Novel protein similar to vertebrate eukaryotic translation initiation factor 4A, isoform 2 (EIF4A2, zgc:63783) (Fragment)	9	3	27.7
F1R184	Thioredoxin domain containing 5	2	2	5.7
F1R1P9	Thrombospondin-4-B	2	2	4
F1R246	Uncharacterized protein : Blast - Aspartate--tRNA ligase, cytoplasmic (Pongo abelii)	11	11	21.8
F1R2G7	Uncharacterized protein	2	2	4.3
F1R2L4	Uncharacterized protein : Blast - Asparagine--tRNA ligase, cytoplasmic (Mus musculus)	2	2	2.8
F1R334	Uncharacterized protein (Fragment) : Blast - Proteasome (Prosome, macropain) 26S subunit, non-ATPase, 2	4	4	11.9
F1R3D3	Glyceraldehyde 3-phosphate dehydrogenase, testis-specific	4	2	15.8
F1R3G8	Uncharacterized protein : Blast - Spermidine synthase (Mus musculus)	2	2	8.3
F1R3I6	Setb protein	2	1	8.4
F1R3J9	Uncharacterized protein (Fragment) : Blast - Protein arginine methyltransferase 1	4	4	15.5
F1R3P9	Centrosomal protein of 135 kDa	2	2	2.3
F1R405	Bcl9	2	2	1.3
F1R443	Uncharacterized protein (Fragment) : Blast - Spectrin alpha chain, non-erythrocytic 1 (Gallus gallus)	2	1	4.8
F1R446	Alpha II-spectrin	21	20	9.4
F1R4B5	Ubiquitin protein ligase E3A	3	3	4
F1R4C3	Uncharacterized protein (Fragment) : ARP3 actin-related protein 3-like protein	2	2	10.5
F1R4C8	NADH dehydrogenase (Ubiquinone) Fe-S protein 3, (NADH-coenzyme Q reductase)	2	2	9.4
F1R4K1	Tubulin, beta 5	13	1	37.2
F1R4X8	Uncharacterized protein	2	2	1.1
F1R515	Uncharacterized protein (Fragment) : Blast - ATP-citrate synthase (Dicentrarchus labrax)	3	3	3.6
F1R590	Coatomer subunit alpha	2	2	1.9
F1R599	Uncharacterized protein (Fragment) : Blast - Espin-like protein (Larimichthys crocea)	2	2	5.2
F1R5N8	Protein phosphatase type 2C alpha 2 (Fragment)	2	1	4.6
F1R5X0	Phosphorylase	13	3	15.8
F1R632	Uncharacterized protein : Blast - Calpain-3 (Ictalurus punctatus)	2	2	3.3
F1R683	Mannose-1-phosphate guanyltransferase beta	2	2	6.4
F1R6C6	Uncharacterized protein (Fragment) : Blast - Low-density lipoprotein receptor-related protein 1B (Homo sapiens)	2	2	0.5
F1R6E5	RAD23 homolog B	5	2	12.1
F1R6G3	Lumican	3	3	6.7
F1R6I7	Uncharacterized protein (Fragment) : Blast - Myosin-binding protein C, fast-type (Dicentrarchus labrax)	15	15	14.6
F1R6K0	Uncharacterized protein (Fragment) : Blast - Ubiquitin carboxyl-terminal hydrolase	2	2	11.5
F1R6N3	Annexin (Fragment)	17	17	25.2
F1R6W5	Uncharacterized protein (Fragment) : Blast - Mucin-5AC (Homo sapiens)	2	2	2.5
F1R745	Novel protein : Blast - Transmembrane protein 63A (Ictalurus punctatus)	2	2	2.1
F1R781	Uncharacterized protein : Blast - Leucine carboxyl methyltransferase 1 (Salmo salar)	2	2	8
F1R7N8	Novel protein similar to H.sapiens TTN, titin (TTN) (Fragment)	21	7	0.9
F1R7T7	Uncharacterized protein (Fragment) : Blast - Proprotein convertase subtilisin/kexin type 6 (Rattus norvegicus)	2	2	3.8
F1R7X5	Succinyl-CoA ligase subunit beta	3	3	9.5
F1R858	Transferrin-a	2	1	3.4
F1R8B4	Novel protein similar to human general control of amino-acid synthesis 1-like 1 (Yeast) (GCN1) (Danio rerio)	3	3	1.5
F1R8E8	Breast and ovarian cancer susceptibility protein 2	3	3	1.6
F1R8W3	Desmin	4	1	7.8
F1R8W4	Desmin	10	6	21.6
F1R935	Uncharacterized protein : Blast - Condensin-2 complex subunit D3 (Ictalurus punctatus)	2	2	1.7
F1R966	Clathrin heavy chain	2	2	2
F1R972	Muscle-related coiled-coil protein	8	8	22
F1R9J6	Novel protein similar to vertebrate eukaryotic translation elongation factor 1 delta (Guanine nucleotide exchange protein) (EEF1D)	3	1	5.5
F1R9K6	Uncharacterized protein (Fragment) : Blast - P/Q-type calcium channel alpha 1A subunit	2	1	1.2
F1R9W9	Delta-1-pyrroline-5-carboxylate dehydrogenase, mitochondrial	3	3	8.1
F1RA95	Natural killer cell enhancing factor	4	1	21.6
F1RAF1	Uncharacterized protein (Fragment) : Blast - Dynein heavy chain 11, axonemal (Larimichthys crocea)	3	3	1.5
F1RAG1	Protein dispatched homolog 1	2	2	1.6
F1RAG3	Uncharacterized protein (Fragment) : Blast - Nidogen-2 (Mus musculus)	2	2	0.8
F1RAS2	Uncharacterized protein (Fragment) : Blast - Plexin A1	2	2	13
F1RAU0	Histidyl-tRNA synthetase	5	2	9.5
F1RBA4	Uncharacterized protein (Fragment) : Desmoplakin (Ictalurus punctatus)	2	2	1
F1RBC4	Zinc finger protein 598	2	2	1.6
F1RBF6	14-3-3 protein beta/alpha-B	8	1	31.8
F1RBG5	PHD finger protein 14 (Homo sapiens)	2	2	6.3
F1RBR6	Phosphotriesterase-related protein	2	2	6
F1RBS6	Nucleoside diphosphate kinase	4	2	30.1
F1RBV5	Myosin heavy chain, fast skeletal muscle fragment (Cyprinus carpio)	20	1	12
F1RC73	Uncharacterized protein (Fragment) : Blast - Novel protein similar to human and mouse NIMA (Never in mitosis gene a)-related kinase 1 (NEK1)	2	2	1.7
F1RC77	Fragile X mental retardation, autosomal homolog 2	3	3	4.9
F1RCA1	Uncharacterized protein : Ubiquitin-like modifier activating enzyme 1	10	10	10.3
F1RCB6	Uncharacterized protein : Blast - Muscle actin type 1 (Hemibarbus mylodon)	17	1	56
F1RCM3	Proteasome subunit beta type	2	2	9.1
F1RDA6	NADH dehydrogenase (Ubiquinone) Fe-S protein 1	2	2	3.6
F1RDJ8	Sorting nexin 12, variation 1	2	2	5.7
F1RDS5	Uncharacterized protein (Fragment)	2	2	5.7
F1RDU8	Uncharacterized protein (Fragment)	2	2	0.9
F1RE85	Nascent polypeptide-associated complex subunit alpha	4	4	25.2
F1REF6	Galectin	2	2	4.9
F1REH8	Annexin	2	2	9.5
F1REI0	Uncharacterized protein (Fragment) : Blast - Putative serine protease HTRA3 (Larimichthys crocea)	2	2	6.5
F1REL9	Uncharacterized protein (Fragment) : Novel protein similar to laminin beta 1 (Lamb1) (Danio rerio)	2	2	1.7
F6P3G4	26S proteasome non-ATPase regulatory subunit 11A	2	2	5.5
F8UZA9	Adenylosuccinate lyase	8	8	26.6
F8W2B0	Novel protein similar to vertebrate ATPase, class VI, type 1	2	2	2.5
F8W2W2	Karyopherin (Importin) beta 1	3	3	3.8
F8W3Q7	Apolipoprotein B-editing catalytic subunit 2a	2	2	8.3
F8W432	Uncharacterized protein : Blast - AMP deaminase 3 (Larimichthys crocea)	3	1	3.3
F8W4E3	Heterogeneous nuclear ribonucleoprotein A/B	3	2	9
F8W4H6	Uncharacterized protein : Blast - Nesprin-1 (Larimichthys crocea)	3	3	0.4
F8W4M7	Aconitase 2, mitochondrial	8	8	13.2
F8W5B8	Phosphorylase	7	1	6.9
G1K2H6	Keratin, type I cytoskeletal 18	3	1	7
G1K2L9	Elongation factor 1-gamma	5	5	10.5
O13135	Alpha-globin	8	1	57.3
O13136	Alpha-globin	11	4	72.7
O13137	Alpha-globin	6	3	45.5
O13138	Alpha-globin	7	1	41.3
O13140	Beta-globin	6	3	48.6
O13169	Alpha-globin	9	1	63.6
O42248	Guanine nucleotide-binding protein subunit beta-2-like 1	3	3	12
O42363	Apolipoprotein A-I	4	4	13
O57521	Heat shock protein HSP 90-beta	8	2	13
O93409	Mylz2 protein	14	1	69.8
P02016	Hemoglobin subunit alpha	3	2	22.4
P02139	Hemoglobin subunit beta-A/B	5	2	41.5
P02204	Myoglobin	7	7	52.4
P02618	Parvalbumin beta	29	2	82.4
P12115	Adenylate kinase isoenzyme 1	38	20	91.2
P13104	Novel protein similar to vertebrate tropomyosin 1 (Alpha) (TPM1, zgc:7	45	12	80.3
P32759	Alpha-1-antitrypsin homolog	13	9	34.7
P53479	Skeletal muscle actin mutant	20	4	59.2
P62084	40S ribosomal protein S7	3	3	13.9
P70073	Beta-globin	7	4	50
P79735	GTP-binding nuclear protein Ran	5	5	23.3
P83571	RuvB-like 2	3	3	7.1
P83750	Actin, cytoplasmic 1	15	1	38.1
Q08BR4	Histone-lysine N-methyltransferase SETDB1-B	2	2	1.8
Q08CD8	Uncharacterized protein : Blast - GTP-binding protein Rheb (Mus musculus)	3	3	12.5
Q0GZP3	Glutathione S-transferase rho	6	6	30.5
Q0GZP4	Pi-class glutathione S-transferase	3	3	21.6
Q0GZP5	Novel protein similar to glutathione S-transferase M (Gstm)	9	9	34.2
Q0IJ38	Uncharacterized protein : Blast - Myosin-binding protein C, fast-type (Mus musculus)	3	1	3.2
Q1ECX9	Pdia4 protein	3	3	4.7
Q1JPY6	Prefoldin subunit 2	2	2	12.2
Q1L8L9	Adenylate kinase 2, mitochondrial	2	2	9.5
Q1L8N2	Novel protein similar to vertebrate RAD23 homolog B (S. cerevisiae) (Zgc:123349)	6	6	14.1
Q1LUW0	Uncharacterized protein	2	2	3
Q1LVF0	Laminin subunit gamma-1	5	5	4
Q1LVL3	Alanyl-tRNA synthetase	14	14	15.3
Q1LVZ0	RAB11B, member RAS oncogene family	3	3	14.7
Q1LW07	Novel protein containing a G-protein alpha subunit domain	2	2	5
Q1LWD8	Parvalbumin-7	6	6	50.9
Q1LWH1	Novel protein similar to vertebrate ribosomal protein S16 (RPS16)	4	4	28.1
Q1LY31	Zinc finger protein 259	2	2	5.7
Q1LYC9	Calpain, small subunit 1	3	3	18.5
Q1LYD7	Adenosine monophosphate deaminase 3	2	1	1.8
Q1LYM8	Novel protein similar to mouse and human SIN3 homolog B, transcriptional regulator (Yeast) (SIN3B)	2	2	1.6
Q1MT86	Ubiquitin carboxyl-terminal hydrolase	7	7	8.6
Q1MTI4	Triosephosphate isomerase A	7	1	26.2
Q1PBV6	Proteasome activator PA28 subunit	4	2	16.9
Q1RLV7	Coiled-coil domain containing 93	2	2	2.8
Q24JV3	Uncharacterized protein :Blast - 60S ribosomal protein L31 (Salmo salar)	2	2	15.4
Q29RA2	Novel protein similar to vertebrate valosin-containing protein (VCP, zgc:136908)	17	7	22.9
Q2HX56	Myosin heavy chain embryonic type 3	10	1	5.6
Q2PMV6	Alpha 2-macroglobulin 4 (Fragment)	10	3	10.3
Q2TTK0	Cation-independent mannose 6-phosphate receptor	3	3	1.8
Q2WFI4	Sex hormone binding globulin	2	2	7
Q4KME9	Ribose-phosphate pyrophosphokinase	3	3	12.5
Q4V918	Proteasome subunit alpha type	7	7	26.3
Q4VBR8	Proteasome subunit alpha type (Fragm	7	7	44.4
Q4VBU0	Branched chain keto acid dehydrogenase E1, alpha polypeptide	3	3	11.2
Q502K5	Uncharacterized protein : Cysteinyl leukotriene receptor 1 (Ictalurus punctatus)	2	2	14
Q503C7	Phosphorylase	38	28	43.8
Q503E2	Uncharacterized protein : Prolyl endopeptidase (Mus musculus)	8	8	15.2
Q503G5	GMP reductase	2	2	5.8
Q504C0	Novel protein similar to vertebrate ubiquitin carboxyl-terminal esterase L3 (Ubiquitin thiolesterase) (UCHL3, zgc:109963)	4	4	19.6
Q504E7	SUZ domain-containing protein 1	2	2	20.5
Q561X9	3-hydroxybutyrate dehydrogenase type 2	2	2	10.2
Q561Y1	Proteasome (Prosome, macropain) 26S subunit, non-ATPase, 4	4	3	9.9
Q566P6	Uncharacterized protein	2	2	2.4
Q566R8	Heat shock protein, alpha-crystallin-related, b2	3	3	21.9
Q567A1	Glycerol-3-phosphate dehydrogenase 1a (Fragment)	5	2	14.2
Q568F6	Adenylosuccinate synthetase isozyme 2	4	4	10.3
Q568H8	Uncharacterized protein : Blast - DNA-directed RNA polymerases I, II, and III subunit RPABC3 (Mus musculus)	2	2	12.7
Q568M0	Rras protein	2	2	11.4
Q58EB2	Uncharacterized protein : Blast - Isoform 4 of Immunoglobulin-like and fibronectin type III domain-containing protein 1 (Mus musculus)	3	1	5.4
Q5CZQ1	Tyrosine 3-monooxygenase/tryptophan 5-monooxygenase activation protein, epsilon polypeptide 2	10	1	34.1
Q5G9L7	Duplicated cellular retinoic acid-binding protein 2b	2	2	13
Q5NDA0	Glyceraldehyde-3-phosphate dehydrogenase (Fragment)	29	18	69.7
Q5NTZ3	Myosin heavy chain	16	1	9
Q5PRD0	14-3-3 protein beta/alpha-A	8	4	31.6
Q5RFW4	Protein-L-isoaspartate(D-aspartate) O-methyltransferase	2	2	18
Q5RG12	Heat shock protein 90-alpha 2	17	2	22.1
Q5RG48	Uncharacterized protein	2	2	2.8
Q5RGE6	Heat shock 70 kDa protein 14	4	4	6
Q5RH67	Novel protein similar to vertebrate aldo-keto reductase family 1 (Fragment)	3	3	7.6
Q5RHB2	Novel protein similar to vertebrate voltage-dependen	2	1	1.1
Q5RHH2	Novel protein similar to human and mouse ring finger protein 30 (RNF30) (Fragment)	2	2	15.6
Q5RHH4	Intraflagellar transport protein 172 homolog	2	2	1.4
Q5RKM3	Stress-induced-phosphoprotein 1 (Hsp70/Hsp90-organizing protein)	6	6	12
Q5RKN6	Uncharacterized protein : Blast - Growth factor receptor-bound protein 2 (Ictalurus punctatus)	2	2	7.4
Q5S1U4	Metallothionein-1	2	2	36.7
Q5SPP5	Protein EFR3 homolog B	2	2	2
Q5TYP3	Uncharacterised protein: Blast - 14 kDa phosphohistidine phosphatase (Homo sapiens)	2	2	16.5
Q5TZ72	Novel protein similar to vertebrate phosphoribosylformylglycinamidine synthase (FGAR amidotransferase) (PFAS)	2	2	1.4
Q5TZD2	Novel protein (Zgc:73360) : Blast - Peroxiredoxin 6 (Ictalurus punctatus)	2	2	6.9
Q5U386	Protein phosphatase 1A, magnesium dependent, alpha isoform	3	2	7.3
Q5U3P5	Chloride intracellular channel protein	2	1	9.3
Q5U3W7	Uncharacterized protein : Sialic acid synthase (Homo sapiens)	2	2	8.5
Q5XIZ6	Glycerol-3-phosphate dehydrogenase 1-like protein	4	4	11.1
Q5XJ10	Glyceraldehyde-3-phosphate dehydro	16	9	59.2
Q5XJ36	Protein DJ-1	9	9	50.8
Q642J0	Uncharacterized protein : Histidine triad nucleotide-binding protein 1 (Ictalurus punctatus)	2	2	15.9
Q66HV8	6-phosphofructokinase	3	1	5.2
Q66I24	Argininosuccinate synthase	2	2	4.8
Q66I42	Radixin	9	7	15.5
Q66I51	Transmembrane protein 55B-B	2	2	7.3
Q66I80	Fatty acid binding protein 11a	2	1	15.7
Q66IB1	Uncharacterised protein: Blast - Transcription elongation factor B polypeptide 1 (Dicentrarchus labrax)	3	3	38.1
Q68EH0	G1 to S phase transition 1	3	3	5.5
Q68EH2	Adenylate kinase isoenzyme 1	25	12	74.2
Q6AW48	NCC receptor 1 like protein	2	2	21.5
Q6AZA0	Acetyl-CoA acetyltransferase, mitochondrial	2	2	7.9
Q6AZB2	3-oxoacid CoA transferase 1	2	2	7.2
Q6DBR3	Novel protein (Zgc:91926) : Blast - [Protein ADP-ribosylarginine] hydrolase (Homo sapiens)	3	3	17
Q6DBR6	SH3 and cysteine rich domain 3	3	3	13.8
Q6DBR7	Novel protein similar to cysteine and histidine-rich domain (CHORD)-containing, zinc binding protein 1 (Chordc1, zgc:92429) (Fragment)	2	2	5.7
Q6DC18	Phosphohistidine phosphatase 1	3	3	34.7
Q6DEH8	Uncharacterized protein (Fragment) : B;ast - SH3 domain-binding glutamic acid-rich-like protein (Pongo abelii)	2	2	15.4
Q6DEI0	Uncharacterized protein : Blast - Phospholipid transfer protein (Homo sapiens)	2	2	4.5
Q6DEM2	Uncharacterized protein : Blast - SH2/SH3 adaptor crk (Salmo salar)	6	6	27
Q6DG81	Plastin 3 (T isoform)	2	2	3.8
Q6DGJ6	Peroxiredoxin 1	10	1	47.2
Q6DGX8	Proteasome subunit alpha type	7	7	26.7
Q6DGY8	Proteasome subunit alpha type	5	5	21.5
Q6DH65	Density-regulated protein	2	2	16.3
Q6DHI9	Proteasome subunit beta type	3	3	7
Q6DHL6	40S ribosomal protein S6	2	2	10.4
Q6DHM0	Phosphoglycerate mutase	4	4	18.1
Q6DHS0	Novel tripartite motif-containing family protein (Zgc:92123)	2	2	10.6
Q6DHT4	Methylmalonate-semialdehyde dehydrogenase [acylating], mitochondrial (Mus musculus)	7	7	18.1
Q6DHU6	Troponin I, skeletal, fast 2a.3	7	7	21
Q6DI20	Dipeptidylpeptidase 3	4	4	7.2
Q6DRC0	Seryl-tRNA synthetase	6	6	16.1
Q6DRC4	Eukaryotic translation initiation factor 3 subunit G	3	3	16
Q6DRF3	Proteasome subunit beta type	7	7	34.2
Q6DRG7	Protein phosphatase 1 regulatory subunit 12A	2	2	2.3
Q6GMK8	Mannose-1-phosphate guanyltransferase alpha-	2	2	6.2
Q6GQM9	Enolase	4	2	15
Q6IMW7	Parvalbumin 4	15	6	76.1
Q6IQC6	Uncharacterized protein : 26S proteasome non-ATPase regulatory subunit 4 (Homo sapiens)	3	2	12.9
Q6IQD7	Uncharacterized protein : Blast - Tropomyosin2 (Takifugu rubripes)	20	1	38
Q6IQE2	Eukaryotic translation elongation factor 1 beta 2	7	6	24.9
Q6IQH4	Novel protein (Zgc:86762) ; last - 26S proteasome non-ATPase regulatory subunit 8 (Ictalurus punctatus)	4	4	15.7
Q6IQI6	60S ribosomal protein L11	2	2	11.8
Q6IQJ2	Tubulin, beta 2c	9	1	23.6
Q6IQM2	Cytochrome c	2	2	24
Q6IQP1	Glycogenin, like	2	1	8.4
Q6JIZ2	Pur-alpha	3	2	15.7
Q6NSN5	Adenylosuccinate synthetase isozyme 1	7	7	15.8
Q6NV37	Glycogenin 1	3	3	7.6
Q6NVI6	Chaperonin containing TCP1, subunit 5 (Epsilon)	12	12	17.9
Q6NW94	Uncharacterized protein : Blast - Myosin-binding protein H (Gallus gallus)	2	1	3.7
Q6NWC3	Ribosomal protein S2	2	2	7.9
Q6NWF6	Keratin, type II cytoskeletal 8	7	2	13.5
Q6NWK7	Tuba1 protein	12	1	36.6
Q6NX89	Eukaryotic translation initiation factor 5A	3	3	12.9
Q6NYA1	Uncharacterized protein : Heterogeneous nuclear ribonucleoprotein A/B (Ictalurus punctatus)	2	1	7.1
Q6NYD8	ADP-ribosylation factor 2	4	4	30.9
Q6NYJ9	Novel protein similar to vertebrate adaptor-related protein complex 1, beta 1 subunit (AP1B1)	2	1	1.6
Q6NYQ0	Tropomyosin 1 (Alpha)	27	1	56
Q6NYR4	Constitutive heat shock protein HSC70-2 (Fragment)	19	3	30.4
Q6NYX8	PITH domain-containing protein 1	3	3	15.2
Q6NZ06	Interleukin enhancer-binding factor 2 homolog	2	2	6.7
Q6NZU0	Heat shock protein 4	10	4	13.5
Q6NZW3	Cofilin 2 (Muscle)	9	8	50.6
Q6P043	Fructose-bisphosphate aldolase	30	9	48.6
Q6P0H6	COP9 signalosome complex subunit 4	4	4	12.6
Q6P0I2	Proteasome subunit alpha type	11	11	50.6
Q6P0S5	Alcohol dehydrogenase 8b	2	2	7.4
Q6P0T7	Tnnt3b protein	7	4	27.2
Q6P0T8	Uncharacterized protein :Myozenin-1 (Ictalurus punctatus)	3	3	10
Q6P0V8	Annexin A5b	2	2	6.9
Q6P102	Tyrosine 3-monooxygenase/tryptophan 5-monooxygenase activation protein, beta polypeptide like	4	2	20.8
Q6P1S3	Novel protein similar to vertebrate X-prolyl aminopeptidase	3	3	7.7
Q6P2T2	Myozenin 2	2	2	4.9
Q6P3G5	Adenosine monophosphate deaminase 1 (Isoform M)	13	12	17.4
Q6P3J5	Eukaryotic translation elongation factor 2	11	2	14.3
Q6P3L3	Heat shock protein 5	17	15	31.4
Q6P5J0	Amylase, alpha 2A	3	3	7.8
Q6P5K3	60S acidic ribosomal protein P0	4	1	12
Q6P5M9	Tubulin, beta 2c	14	1	41.1
Q6P696	Glyoxalase 1	4	4	20.6
Q6P698	Plastin-2	5	5	9.5
Q6P6E7	Ribosomal protein S20	3	3	22.7
Q6P948	Pyruvate dehydrogenase E1 component subunit alpha	2	2	4.8
Q6P972	Tubulin, alpha 2	9	1	27.1
Q6PBI0	Succinate-CoA ligase, ADP-forming, beta subunit	5	5	14.6
Q6PBI3	Cops7a protein (Fragment)	3	3	16.7
Q6PBW3	Ribosomal protein S14	2	2	15.9
Q6PBW7	Ribosomal protein S19	5	5	23.3
Q6PBX5	1,2-dihydroxy-3-keto-5-methylthiopentene dioxygenase	2	2	11.6
Q6PBY1	40S ribosomal protein S3a	2	2	10.9
Q6PBZ1	Ribosomal protein L7a	2	2	9
Q6PC12	Enolase	23	18	33.1
Q6PC14	60S ribosomal protein L23	2	2	20
Q6PC53	Peptidyl-prolyl cis-trans isomerase	3	3	22
Q6PC90	40S ribosomal protein S12	2	2	13.6
Q6PC91	Transcription factor BTF3 homolog 4	4	4	36.7
Q6PC95	Tubulin, alpha 8 like 2	9	1	29
Q6PCR4	Uncharacterized protein : Blast - Ran-binding protein 3 (Larimichthys crocea)	2	2	4.2
Q6PE34	Novel protein (Zgc:65894) : Blast - Tubulin beta-4B chain (Mus musculus)	13	4	34.7
Q6PEH5	Ubiquitin-conjugating enzyme E2 variant 2	3	3	22.1
Q6PGX4	Heat shock cognate 71 kDa protein	21	2	33.7
Q6PH46	T-complex protein 1 subunit delta	2	2	4.9
Q6PHK6	Transcriptional activator protein Pur-beta	4	2	13.5
Q6PI52	Calmodulin	2	2	19.5
Q6TGS5	Alpha tubulin-like protein	7	1	23.8
Q6TGS6	Tyrosyl-tRNA synthetase (Fragment)	10	9	16.3
Q6TGV6	Proteasome subunit alpha type	6	6	29.5
Q6TH15	Eukaryotic translation initiation factor 3 subunit D	2	2	4.5
Q6TH22	Isoform 2 of Protein DDI1 homolog 2	2	2	6.1
Q6TH32	Muscle cofilin 2	3	2	23.6
Q6TLG8	Ribosomal protein S3	5	5	21.2
Q6TNT9	GDP dissociation inhibitor 2	14	14	31.7
Q6TNU6	Dihydrolipoyl dehydrogenase	3	3	6.7
Q6ZM17	Hemoglobin s	3	1	23.8
Q6ZM50	Novel protein similar to human and mouse capping protein (Actin filament) muscle Z-line, alpha (CAPZA, zgc:101755)	2	2	12.6
Q71N41	Guanidinoacetate N-methyltransferase	4	4	24.4
Q7SXL4	Nucleoside diphosphate kinase	5	3	43.8
Q7SXP4	Serine/arginine-rich splicing factor 1B	3	3	11.3
Q7SY26	Uncharacterized protein : Blast - Septin-2 (Gallus gallus)	3	2	14.9
Q7SYB8	Glycogen synthase 2	2	2	3.6
Q7SYD0	Carbonyl reductase 1	2	2	6.5
Q7SYD0	Carbonyl reductase 1	2	2	8
Q7SYK7	Aspartate aminotransferase	3	3	9.3
Q7SZM7	Constitutive heat shock protein HSC70-2 (Fragment)	13	1	21.6
Q7SZM8	Muscle-specific heat shock protein Hsc70-1 (Fragment)	27	8	45.3
Q7T050	Nucleolin	6	3	11.2
Q7T2P2	Chaperonin containing TCP1, subunit 3 (Gamma)	5	5	9
Q7T306	Ckmb protein	31	2	56.6
Q7T334	Malate dehydrogenase	8	8	27.3
Q7T368	Pyruvate dehydrogenase (Lipoamide) beta	6	6	19.5
Q7T3B1	Novel protein similar to vertebrate proteasome (Prosome, macropain) 26S subunit, ATPase, 2 (PSMC2) (Zgc:63995)	7	7	17.6
Q7T3F0	Tropomyosin 4	11	2	30.2
Q7T3F3	Ubiquitin-conjugating enzyme E2N-like	3	1	32.5
Q7T3G2	Tyrosine 3-monooxygenase/tryptophan 5-monooxygenase activation protein, eta polypeptide	7	3	26.8
Q7T3G4	Phosphoglycerate mutase	11	7	43.1
Q7T3H5	Glycerol-3-phosphate dehydrogenase 1 (Soluble)	4	2	10.3
Q7T3L3	Chaperone protein GP96	4	4	6.2
Q7ZT36	Parvalbumin 3	14	2	79.8
Q7ZTT4	Chloride intracellular channel 4	2	1	9.5
Q7ZU42	Obg-like ATPase 1	2	2	6.6
Q7ZU46	Heat shock protein 4, like	5	2	7.4
Q7ZU59	Histone H2A	2	2	15.4
Q7ZU67	Eukaryotic translation initiation factor 4A isoform 1B	7	1	21.7
Q7ZU96	Chaperonin containing TCP1, subunit 8 (Theta)	10	10	20.5
Q7ZU99	Transitional endoplasmic reticulum ATPase	17	5	24.6
Q7ZUC4	Ccdc6b protein	2	2	5.2
Q7ZUI0	Ribosomal protein L5b	2	2	10.4
Q7ZUI8	Eukaryotic translation initiation factor 1B	2	2	27.4
Q7ZUJ8	Proteasome subunit beta type	5	5	28.3
Q7ZUY0	SET translocation (Myeloid leukemia-associated) A	2	1	8.6
Q7ZUZ4	Programmed cell death 5	4	4	33.6
Q7ZV22	Methylthioadenosine phosphorylase	2	2	12.5
Q7ZV49	Hprt1 protein	6	6	30.7
Q7ZV92	PRP19/PSO4 homolog (S. cerevisiae)	3	3	6.1
Q7ZVB2	Novel protein similar to aldehyde dehydrogenase 9 family, member A1a (Aldh9a1a)	5	5	10.6
Q7ZVF3	Succinate dehydrogenase [ubiquinone] flavoprotein subunit, mitochondrial	2	2	3.6
Q7ZVG7	Fgg protein	6	6	13.2
Q7ZVK9	Tpm1 protein	37	5	77.5
Q7ZVW8	Coiled-coil domain containing 49	2	1	3.6
Q7ZW20	Tyrosine 3-monooxygenase/tryptophan 5-monooxygenase activation protein, epsilon polypeptide 1	17	8	58.4
Q7ZWD3	Eif2s1l protein	8	3	27.6
Q7ZZH6	Heat shock protein 4	10	6	14.6
Q801E6	Malate dehydrogenase	4	4	16.8
Q801Z5	Fetuin short form	4	4	15.9
Q802C9	Eukaryotic translation initiation factor 4A, isoform 1A	6	1	18.5
Q803B0	Heat shock 60kD protein 1 (Chaperonin)	14	14	23.7
Q803F6	40S ribosomal protein SA	8	8	17.5
Q803J2	Ubiquitin-conjugating enzyme E2N	3	1	32.5
Q803M1	Novel protein similar to vertebrate tropomyosin 1 (Alpha) (TPM1, zgc:77592)	27	3	56
Q803P2	T-complex protein 1 subunit alpha	6	6	13.4
Q803Q7	Fructose-bisphosphate aldolase	26	5	43.4
Q803T5	Adenosylhomocysteinase	11	11	26.8
Q803W0	DEAD (Asp-Glu-Ala-Asp) box polypeptide 39b	3	2	8.7
Q803X7	Nucleosome assembly protein 1, like 1	2	1	5.5
Q804G7	Annexin 4	9	9	26.8
Q804J2	Nucleolin	4	1	5.8
Q804W0	Parvalbumin 1	11	9	72.5
Q8AW07	Proteasome (Prosome, macropain) 26S subunit, non-ATPase, 12	6	6	10.7
Q8AW82	Novel protein similar to human proliferation-associated 2G4 protein (PA2G4)	2	2	8.7
Q8AWD9	Ctsd protein	2	2	7.5
Q8AX99	Actn3b	48	15	55.1
Q8AXZ4	Contactin-1a	2	2	1.7
Q8AY63	Brain-subtype creatine kinase	8	3	20.7
Q8JFT7	Importin subunit alpha	5	5	10.6
Q8JFV8	Synaptic vesicle membrane protein VAT-1 homolog	3	3	9.5
Q8JGS9	40S ribosomal protein S18	2	2	14.5
Q8JH29	Angiotensinogen (Precursor)	2	2	4.8
Q8QGV0	Complement control protein factor I-B	2	2	3.5
Q8UUS2	Parvalbumin	26	4	99.1
Q8UUS3	Parvalbumin beta-1	17	5	99.1
Q8UVE7	Transferrin variant A	18	11	27.5
Q8UVG7	Fatty acid binding protein 3, muscle and heart	3	1	21.1
Q90323	Serine protease inhibitor	13	7	40.7
Q90331	Fast skeletal myosin light chain 1b	9	7	51.3
Q90333	Fast skeletal myosin light chain 3	16	7	62.9
Q90337	Myosin heavy chain	28	6	16.8
Q90339	Myosin heavy chain, fast skeletal muscle	21	1	13.6
Q90474	Heat shock protein HSP 90-alpha 1	21	8	24.8
Q90WA5	Protein disulfide isomerase-related protein (Provisional) (Precursor)	3	3	10
Q90WF7	Warm-temperature-acclimation-related-65 kDa-protein	10	10	30.1
Q90XG0	Triosephosphate isomerase	16	10	41.9
Q910C4	ATP synthase subunit alpha	14	14	31
Q98SI3	Apolipoprotein A-I (Fragment)	7	7	29.3
Q98TH6	Integrin beta	2	2	4.2
Q9I892	Myosin regulatory light chain	21	8	95.3
Q9I8N9	Fatty acid binding protein	3	2	21.2
Q9I8U7	Myosin, light polypeptide 3, skeletal muscle (Fragment)	10	1	52.3
Q9I8U8	Fast skeletal muscle troponin C	5	5	37.5
Q9I8V0	Parvalbumin-2	15	10	58.7
Q9I933	Complement C4-1	4	4	3.3
Q9I9E9	Eukaryotic translation initiation factor 2, subunit 1 alpha	7	2	25.1
Q9PTH5	Proteasome activator PA28 subunit	2	2	10.5
Q9PTY0	ATP synthase subunit beta	20	20	52.9
Q9PV90	60S acidic ribosomal protein P0	6	6	18.2
Q9PVK4	L-lactate dehydrogenase B-A chain	10	8	35.6
Q9PVK5	L-lactate dehydrogenase A chain	15	2	32.7
Q9PVU3	Alpha-2-macroglobulin-3 (Fragment)	9	3	11.3
Q9PVU4	Alpha-2-macroglobulin-2 (Fragment)	18	8	13.2
Q9PVU5	Alpha-2-macroglobulin-1	19	6	14.1
Q9PW59	Stress protein HSP90-beta (Fragment)	4	1	17
Q9PW60	Heat shock protein 90 alpha (Fragment)	10	5	35.8
Q9W7K5	L-lactate dehydrogenase A chain	16	3	37.8
Q9YI14	Creatine kinase M3-CK	53	19	73.9
Q9YI15	Creatine kinase M2-CK	50	8	69
Q9YI16	Creatine kinase M1-CK	48	5	65.4
Q9YIA5	Complement C3-Q2	5	1	4
Q9YIA7	Complement C3-S	6	3	4.3
Q9YIA8	Complement C3-H2	5	1	3.1
Q9YIA9	Complement C3-H1	13	5	9

## Sheet: FASP+OFFGEL
Accession	Protein Description	Peptides	Unique Peptides	Sequence Coverage [%]
A0JMP4	Atp2a1 protein	23	18	26.1
A3KPR4	Histone H4	5	5	39.8
A6H8Q3	Uncharacterized protein : Blast - Myosin-binding protein H (Gallus gallus)	3	3	7
A8CV51	Peroxiredoxin 1	2	2	17.3
A8DZE4	Glucose-6-phosphate isomerase	3	3	10.1
A8E7G6	Prdx3 protein	2	2	8.2
A8E7M5	Novel protein similar to vertebrate TBP-interacting protein (TIP120A)	2	2	1.9
A8WG85	Creatine kinase, mitochondrial 1	2	2	7
B0S6Y0	Novel protein similar to H.sapiens TTN, titin (TTN) (Fragment)	11	3	2.6
B2GTW6	Citrate synthase, mitochondrial	2	2	5.8
B3GPN1	Transferrin variant G	3	3	7.1
B8A569	Novel myosin family protein	87	1	35.5
B8JLS3	Myosin, heavy polypeptide 6, cardiac muscle, alpha	24	1	10.3
B8JMZ1	Uncharacterized protein : Blast - UTP--glucose-1-phosphate uridylyltransferase (Ictalurus punctatus)	2	2	4.1
C0L3B1	Cytochrome c oxidase subunit 2	2	2	13
D1GJ56	Actn3a	26	3	32
E0WD93	Parvalbumin beta-2	17	2	88.1
E7EXT3	Phosphorylase	12	3	16.3
E7EYD0	Uncharacterized protein : Blast - M-protein, striated muscle (Larimichthys crocea)	16	14	15.8
E7EYE1	Uncharacterized protein : Blast - Myomesin-2 (Homo sapiens)	7	7	6.4
E7F1L7	Uncharacterized protein : Blast - Filamin-C (Larimichthys crocea)	2	2	0.8
E7F4I1	Hemoglobin s	3	1	26.6
E7F4R9	Isocitrate dehydrogenase [NADP]	3	3	8.7
E7F5V4	Tnnt3b protein	4	4	10.9
E7F797	Uncharacterized protein : Blast - Beta tubulin (Notothenia coriiceps)	4	3	14.2
E7F7N9	Histone H2A (Fragment)	3	3	42.7
E7FC32	Uncharacterized protein : Blast - Tubulin beta-6 chain (Dicentrarchus labrax)	2	1	4.1
E7FCA3	Uncharacterized protein : Blast Myomesin-2-like (Scleropages formosus)	3	3	12.6
E7FD18	Uncharacterized protein : Blast - Myosin-7B (Dicentrarchus labrax)	14	1	5.2
E7FD96	Elongation factor 1-alpha	4	1	10.8
E9QBA6	Slow myosin heavy chain 3	36	1	14.3
E9QBF0	Triosephosphate isomerase	12	2	57.1
E9QCX7	Enolase	5	1	31
E9QF07	Uncharacterized protein : Blast - Myosin-7B (Dicentrarchus labrax)	16	4	5.8
E9QGP5	Slow myosin heavy chain 3	37	1	16.7
E9QH90	Uncharacterized protein (Fragment)	2	2	2.3
F1Q5K4	Myosin heavy chain 4	81	1	34.8
F1Q6P3	Uncharacterized protein (Fragment) : Blast - Collagen alpha-1(VI) chain (Ictalurus punctatus)	2	2	2.3
F1Q6R4	Novel protein similar to vertebrate nebulin (NEB)	8	1	17.2
F1Q6U3	Novel protein similar to H.sapiens TTN, titin (TTN) (Fragment)	75	66	4
F1Q766	Uncharacterized protein : Blast - Mitochondrial creatine kinase s-type (Ictalurus punctatus)	2	1	8.6
F1Q7N8	Calcium-transporting ATPase	7	2	7.4
F1QAM8	Vimentin	2	2	4.4
F1QAQ4	Uncharacterized protein (Fragment) : Blast - Myosin heavy chain, fast skeletal muscle (Larimichthys crocea)	96	1	42.8
F1QBW7	Enolase	11	9	33.4
F1QCY2	Uncharacterized protein : Blast - Tubulin alpha chain (Salmo salar)	2	2	5.7
F1QEN1	Pyruvate kinase	6	6	14.7
F1QEX9	Ryanodine receptor 1b	9	9	2.3
F1QF00	Phosphoglucomutase 1	4	4	11.4
F1QGK0	Glycerol-3-phosphate dehydrogenase 1b	4	4	18.9
F1QGS7	Histone	2	2	15.6
F1QHJ8	Uncharacterized protein : Blast - Ryanodine receptor 1 (Oryctolagus cuniculus)	4	1	0.9
F1QHN6	Blast - Ubiquitin/40S ribosomal protein S27A fusion, putative (Ixodes scapularis)	2	2	39.4
F1QJ32	Tubulin alpha 6	4	4	11.7
F1QJ86	Troponin I, skeletal, fast 2b.2	3	3	16.6
F1QKG7	Novel protein similar to vertebrate tropomyosin 4 (TPM4) (Zgc:63909) (Fragment)	9	2	24.3
F1QL01	Uncharacterized protein : Myosin heavy chain, fast skeletal muscle (Cyprinus carpio)	97	3	46.6
F1QMC6	Aspartate aminotransferase	2	2	16.5
F1QN07	Cypher/ZASP splice variant 2 beta	4	4	10.7
F1QR76	PDZ and LIM domain 5	2	2	4.4
F1QRK2	Ezrin	2	2	3.2
F1QTV4	Novel protein similar to vertebrate nebulin (NEB)	40	33	12.4
F1QVH5	6-phosphofructokinase	8	4	14.2
F1QVX3	Uncharacterized protein : Blast - Myosin heavy chain fast skeletal type 2 (Hypophthalmichthys molitrix)	75	1	30.1
F1QXT6	Calsequestrin	3	3	4.5
F1QXV8	Phosphoglycerate kinase	5	5	24.9
F1QYB1	Uncharacterized protein (Fragment) : Blast - Glycogen debranching enzyme (Ictalurus punctatus)	2	2	1.9
F1QZQ0	Titin a (Danio rerio)	125	4	8.1
F1QZW1	Uncharacterized protein : Blast - Ventricular myosin heavy chain (Danio rerio)	37	1	16.3
F1R0G9	Solute carrier family 25 (Mitochondrial carrier, Aralar), member 12	3	3	7.1
F1R107	Uncharacterized protein (Fragment) : Blast - Myomesin-1 (Dicentrarchus labrax)	12	10	10.3
F1R6I7	Uncharacterized protein (Fragment) : Blast - Myosin-binding protein C, fast-type (Dicentrarchus labrax)	11	11	12.1
F1R7N8	Titin A	134	6	6.2
F1R8D6	Uncharacterized protein (Fragment)	2	2	39.6
F1RBS6	Nucleoside diphosphate kinase	2	2	12.4
F1RBV5	Uncharacterized protein (Fragment) : Blast -Myosin heavy chain, fast skeletal muscle (Cyprinus carpio)	118	1	46.7
F1RCB6	Uncharacterized protein : Blast - Muscle actin type 1 (Hemibarbus mylodon)	28	3	68.4
G1K2X0	Uncharacterized protein (Fragment) : Blast - Titin b (Danio rerio)	103	1	6.8
O13135	Alpha-globin	3	1	26.6
O13136	Alpha-globin	5	2	47.6
O13137	Alpha-globin	2	1	18.2
O13140	Beta-globin	7	7	56.8
O42352	Myosin heavy chain (Fragment)	132	1	50.3
P00026	Cytochrome c	2	2	18.3
P02139	Hemoglobin subunit beta-A/B	6	1	36.7
P02204	Myoglobin	4	3	34
P12115	Adenylate kinase isoenzyme 1	11	5	55.2
P13104	Novel protein similar to vertebrate tropomyosin 1 (Alpha) (TPM1, zgc:7	27	9	66.2
P53479	Skeletal muscle actin mutant	36	1	91
P70073	Beta globin (Fragment)	7	1	62.8
P83750	Actin, cytoplasmic 1	19	1	43.2
Q08BA1	ATP synthase subunit alpha	6	6	16.2
Q2HX57	Myosin heavy chain embryonic type 2	75	1	33
Q2HX58	Myosin heavy chain embryonic type 1	83	3	38.4
Q2PW47	Mediator of RNA polymerase II transcription subunit 24	2	2	2.6
Q32PR0	Transmembrane protein 55B-A	2	2	6.7
Q4AE64	Myosin heavy chain (Fragment)	53	3	59.5
Q4ZGK9	Cypher/ZASP splice variant 2 gamma	4	1	25.1
Q503C7	Phosphorylase	22	13	34.1
Q567A1	Glycerol-3-phosphate dehydrogenase 1a (Fragment)	2	2	7.7
Q568F0	Elongation factor 1-alpha	4	1	10.8
Q58EB2	Uncharacterized protein : Blast - Isoform 4 of Immunoglobulin-like and fibronectin type III domain-containing protein 1 (Mus musculus)	3	3	8.4
Q5NDA0	Glyceraldehyde-3-phosphate dehydrogenase (Fragment)	14	9	63.4
Q5NTZ3	Myosin heavy chain	123	1	45.3
Q5RGQ4	Novel protein similar to vertebrate ryanodine receptor 3 (RYR3) (Fragment)	11	11	3.1
Q5RI45	Decorin	2	2	9.1
Q5XJ10	Glyceraldehyde-3-phosphate dehydrogenase	11	5	40.2
Q66HV8	6-phosphofructokinase	9	5	15.9
Q66I42	Radixin	2	1	4
Q68EH2	Adenylate kinase isoenzyme 1	8	2	43.3
Q6DHT2	Elongation factor 1-alpha	2	2	5
Q6DHU6	Troponin I, skeletal, fast 2a.3	2	2	9.1
Q6IQJ2	Novel protein (Zgc:55461) : Blast - Tubulin beta-2C chain (Heterocephalus glaber)	4	4	14.6
Q6IQR3	Actin, alpha 2, smooth muscle, aorta	34	1	84.9
Q6IQX1	Myosin, heavy polypeptide 2, fast muscle specific	86	1	38
Q6NSN5	Adenylosuccinate synthetase isozyme 1	2	2	7
Q6NW94	Uncharacterized protein : Blast - Myosin-binding protein H (Gallus gallus)	4	4	10.9
Q6NX10	Novel protein similar to vertebrate solute carrier family 25 (Mitochondrial carr	2	2	11.4
Q6NZW3	Cofilin 2 (Muscle)	2	2	18.7
Q6P043	Fructose-bisphosphate aldolase	11	5	40.9
Q6P0I2	Proteasome subunit alpha type	2	2	18.7
Q6P2T0	Trimeric intracellular cation channel type A	2	2	11.2
Q6P3G5	Adenosine monophosphate deaminase 1 (Isoform M)	7	7	12
Q6PC12	Enolase	7	5	28.9
Q6PC53	Peptidyl-prolyl cis-trans isomerase	2	2	19.5
Q6PGX4	Heat shock cognate 71 kDa protein	3	1	6.2
Q6TLG8	Ribosomal protein S3	2	2	8.6
Q6VN46	Myoglobin	2	1	10.9
Q7SXP1	Capping protein (Actin filament) muscle Z-line, beta	2	2	8.4
Q7SZM8	Constitutive heat shock protein HSC70-1	4	4	7.6
Q7T2J3	Skeletal muscle actin (Fragment)	36	1	91
Q7T334	Malate dehydrogenase	5	5	22.8
Q7T3G4	Phosphoglycerate mutase	4	4	23.5
Q7ZT36	Parvalbumin 3	9	2	68.8
Q7ZUN7	Creatine kinase, mitochondrial 2 (Sarcomeric)	2	1	6
Q7ZVK9	Tpm1 protein	26	8	57.7
Q801E6	Malate dehydrogenase 1a, NAD (Soluble)	2	2	11.1
Q802V0	LIM domain binding 3b	2	2	16.1
Q803Q7	Fructose-bisphosphate aldolase	13	6	43.1
Q804W0	Parvalbumin 1	8	6	47.7
Q8AWD0	Voltage-dependent anion channel 2	2	2	8.1
Q8AX99	Actn3b	33	10	41.8
Q8UUS2	Parvalbumin	16	5	92.7
Q8UUS3	Parvalbumin beta-1	14	7	88.1
Q90331	Fast skeletal myosin light chain 1b	12	8	74.1
Q90332	Fast skeletal myosin light chain 1b	12	1	67.4
Q90333	Fast skeletal myosin light chain 3	16	6	94
Q90337	Myosin heavy chain (Fragment)	187	23	67
Q90339	Myosin heavy chain, fast skeletal muscle	124	9	48.3
Q90XG0	Triosephosphate isomerase A	8	8	36.7
Q910C4	ATP synthase subunit alpha	5	5	11.2
Q9I892	Myosin light chain 2	24	24	95.3
Q9I8U7	Myosin, light polypeptide 3, skeletal muscle (Fragment)	11	2	63.6
Q9I8U8	Fast skeletal muscle troponin C	3	3	23.1
Q9I8V0	Parvalbumin-2	10	6	57.8
Q9PTY0	ATP synthase subunit beta	9	9	25.7
Q9PVK4	L-lactate dehydrogenase B-A chain	4	1	11.7
Q9PVK5	L-lactate dehydrogenase A chain	12	6	36.3
Q9W7K5	L-lactate dehydrogenase A chain	11	2	41.4
Q9YGD4	Myosin heavy chain (Fragment)	2	2	43.9
Q9YI14	Creatine kinase M3-CK	30	9	69.7
Q9YI15	Creatine kinase M2-CK	30	5	73.2
Q9YI16	Creatine kinase M1-CK	26	3	63.3
