# Supplementary material for: Comparing Simplification Strategies for the Skeletal Muscle Proteome
Source: Proteomes. 2016 Mar 2;4(1):10. doi: 10.3390/proteomes4010010 (PMC5217366; doi:10.3390/proteomes4010010)
Supplement: Supplementary file 1 [file proteomes-04-00010-s001.zip › proteomes-04-00010-suppl/proteomes-04-00010-supplmentary Table s2.xlsx]

## Sheet: 1-D SDS-PAGE GO
Biological Process	No. of Proteins	% of Total	% of Function Hits
metabolic process (GO:0008152)	74	0.649	0.366
cellular process (GO:0009987)	46	0.404	0.228
developmental process (GO:0032502)	19	0.167	0.094
cellular component organization or biogenesis (GO:0071840)	16	0.14	0.079
localization (GO:0051179)	13	0.114	0.064
biological regulation (GO:0065007)	13	0.114	0.064
multicellular organismal process (GO:0032501)	9	0.079	0.045
response to stimulus (GO:0050896)	6	0.053	0.03
immune system process (GO:0002376)	4	0.035	0.02
apoptotic process (GO:0006915)	1	0.009	0.005
biological adhesion (GO:0022610)	1	0.009	0.005
Molecular Function	No. of Proteins	% of Total	% of Function Hits
catalytic activity (GO:0003824)	58	0.509	0.443
binding (GO:0005488)	33	0.289	0.252
structural molecule activity (GO:0005198)	26	0.228	0.198
translation regulator activity (GO:0045182)	4	0.035	0.031
enzyme regulator activity (GO:0030234)	4	0.035	0.031
transporter activity (GO:0005215)	3	0.026	0.023
receptor activity (GO:0004872)	1	0.009	0.008
nucleic acid binding transcription factor activity (GO:0001071)	1	0.009	0.008
antioxidant activity (GO:0016209)	1	0.009	0.008
Cellular Component	No. of Proteins	% of Total	% of Function Hits
cell part (GO:0044464)	36	0.316	0.456
organelle (GO:0043226)	28	0.246	0.354
macromolecular complex (GO:0032991)	10	0.088	0.127
membrane (GO:0016020)	3	0.026	0.038
extracellular matrix (GO:0031012)	1	0.009	0.013
extracellular region (GO:0005576)	1	0.009	0.013
Protein Class	No. of Proteins	% of Total	% of Function Hits
cytoskeletal protein (PC00085)	23	0.202	0.17
transferase (PC00220)	14	0.123	0.104
hydrolase (PC00121)	14	0.123	0.104
oxidoreductase (PC00176)	13	0.114	0.096
chaperone (PC00072)	10	0.088	0.074
nucleic acid binding (PC00171)	9	0.079	0.067
enzyme modulator (PC00095)	9	0.079	0.067
isomerase (PC00135)	8	0.07	0.059
calcium-binding protein (PC00060)	6	0.053	0.044
kinase (PC00137)	6	0.053	0.044
protease (PC00190)	3	0.026	0.022
transporter (PC00227)	3	0.026	0.022
lyase (PC00144)	3	0.026	0.022
ligase (PC00142)	3	0.026	0.022
cell adhesion molecule (PC00069)	2	0.018	0.015
phosphatase (PC00181)	2	0.018	0.015
extracellular matrix protein (PC00102)	1	0.009	0.007
signaling molecule (PC00207)	1	0.009	0.007
defense/immunity protein (PC00090)	1	0.009	0.007
transfer/carrier protein (PC00219)	1	0.009	0.007
transcription factor (PC00218)	1	0.009	0.007
cell junction protein (PC00070)	1	0.009	0.007
receptor (PC00197)	1	0.009	0.007
Pathway	No. of Proteins	% of Total	% of Function Hits
Parkinson disease (P00049)	10	0.088	0.137
Glycolysis (P00024)	8	0.07	0.11
Huntington disease (P00029)	6	0.053	0.082
Integrin signalling pathway (P00034)	5	0.044	0.068
EGF receptor signaling pathway (P00018)	5	0.044	0.068
Cytoskeletal regulation by Rho GTPase (P00016)	5	0.044	0.068
FGF signaling pathway (P00021)	5	0.044	0.068
TCA cycle (P00051)	4	0.035	0.055
De novo purine biosynthesis (P02738)	3	0.026	0.041
Apoptosis signaling pathway (P00006)	2	0.018	0.027
Ubiquitin proteasome pathway (P00060)	2	0.018	0.027
CCKR signaling map (P06959)	2	0.018	0.027
Fructose galactose metabolism (P02744)	2	0.018	0.027
Wnt signaling pathway (P00057)	2	0.018	0.027
Heterotrimeric G-protein signaling pathway-Gi alpha and Gs alpha mediated pathway (P00026)	2	0.018	0.027
De novo pyrimidine deoxyribonucleotide biosynthesis (P02739)	1	0.009	0.014
Purine metabolism (P02769)	1	0.009	0.014
Gonadotropin releasing hormone receptor pathway (P06664)	1	0.009	0.014
Cadherin signaling pathway (P00012)	1	0.009	0.014
Salvage pyrimidine ribonucleotides (P02775)	1	0.009	0.014
Pyruvate metabolism (P02772)	1	0.009	0.014
Pyrimidine Metabolism (P02771)	1	0.009	0.014
De novo pyrmidine ribonucleotides biosythesis (P02740)	1	0.009	0.014
Toll receptor signaling pathway (P00054)	1	0.009	0.014
TGF-beta signaling pathway (P00052)	1	0.009	0.014

## Sheet: ProteoMiner GO
Biological Process	No. of Proteins	% of Total	% of Function Hits
metabolic process (GO:0008152)	164	0.631	0.364
cellular process (GO:0009987)	86	0.331	0.191
developmental process (GO:0032502)	40	0.154	0.089
biological regulation (GO:0065007)	34	0.131	0.075
localization (GO:0051179)	32	0.123	0.071
multicellular organismal process (GO:0032501)	19	0.073	0.042
response to stimulus (GO:0050896)	15	0.058	0.033
immune system process (GO:0002376)	7	0.027	0.016
apoptotic process (GO:0006915)	5	0.019	0.011
biological adhesion (GO:0022610)	5	0.019	0.011
reproduction (GO:0000003)	1	0.004	0.002
Molecular Function	No. of Proteins	% of Total	% of Function Hits
catalytic activity (GO:0003824)	108	0.415	0.378
binding (GO:0005488)	79	0.304	0.276
structural molecule activity (GO:0005198)	54	0.208	0.189
enzyme regulator activity (GO:0030234)	12	0.046	0.042
translation regulator activity (GO:0045182)	11	0.042	0.038
transporter activity (GO:0005215)	8	0.031	0.028
nucleic acid binding transcription factor activity (GO:0001071)	6	0.023	0.021
receptor activity (GO:0004872)	5	0.019	0.017
antioxidant activity (GO:0016209)	3	0.012	0.01
Cellular Component	No. of Proteins	% of Total	% of Function Hits
cell part (GO:0044464)	62	0.238	0.422
organelle (GO:0043226)	44	0.169	0.299
macromolecular complex (GO:0032991)	28	0.108	0.19
extracellular region (GO:0005576)	6	0.023	0.041
extracellular matrix (GO:0031012)	4	0.015	0.027
membrane (GO:0016020)	3	0.012	0.02
Protein Class	No. of Proteins	% of Total	% of Function Hits
nucleic acid binding (PC00171)	42	0.162	0.148
cytoskeletal protein (PC00085)	34	0.131	0.12
hydrolase (PC00121)	29	0.112	0.102
transferase (PC00220)	27	0.104	0.095
oxidoreductase (PC00176)	26	0.1	0.092
enzyme modulator (PC00095)	23	0.088	0.081
chaperone (PC00072)	23	0.088	0.081
kinase (PC00137)	10	0.038	0.035
calcium-binding protein (PC00060)	9	0.035	0.032
transcription factor (PC00218)	8	0.031	0.028
transporter (PC00227)	7	0.027	0.025
ligase (PC00142)	6	0.023	0.021
protease (PC00190)	5	0.019	0.018
lyase (PC00144)	5	0.019	0.018
receptor (PC00197)	5	0.019	0.018
isomerase (PC00135)	5	0.019	0.018
extracellular matrix protein (PC00102)	4	0.015	0.014
phosphatase (PC00181)	4	0.015	0.014
cell adhesion molecule (PC00069)	3	0.012	0.011
signaling molecule (PC00207)	3	0.012	0.011
transfer/carrier protein (PC00219)	2	0.008	0.007
defense/immunity protein (PC00090)	1	0.004	0.004
membrane traffic protein (PC00150)	1	0.004	0.004
structural protein (PC00211)	1	0.004	0.004
Pathway	No. of Proteins	% of Total	% of Function Hits
Parkinson disease (P00049)	21	0.081	0.132
Huntington disease (P00029)	14	0.054	0.088
Cytoskeletal regulation by Rho GTPase (P00016)	10	0.038	0.063
FGF signaling pathway (P00021)	9	0.035	0.057
Ubiquitin proteasome pathway (P00060)	8	0.031	0.05
Glycolysis (P00024)	8	0.031	0.05
EGF receptor signaling pathway (P00018)	8	0.031	0.05
Integrin signalling pathway (P00034)	7	0.027	0.044
Wnt signaling pathway (P00057)	7	0.027	0.044
TCA cycle (P00051)	6	0.023	0.038
Heterotrimeric G-protein signaling pathway-Gi alpha and Gs alpha mediated pathway (P00026)	5	0.019	0.031
De novo purine biosynthesis (P02738)	4	0.015	0.025
Inflammation mediated by chemokine and cytokine signaling pathway (P00031)	4	0.015	0.025
Cell cycle (P00013)	4	0.015	0.025
Cadherin signaling pathway (P00012)	4	0.015	0.025
Nicotinic acetylcholine receptor signaling pathway (P00044)	4	0.015	0.025
Apoptosis signaling pathway (P00006)	3	0.012	0.019
Alzheimer disease-presenilin pathway (P00004)	3	0.012	0.019
CCKR signaling map (P06959)	3	0.012	0.019
Pyruvate metabolism (P02772)	3	0.012	0.019
ATP synthesis (P02721)	2	0.008	0.013
Fructose galactose metabolism (P02744)	2	0.008	0.013
Beta2 adrenergic receptor signaling pathway (P04378)	1	0.004	0.006
Metabotropic glutamate receptor group III pathway (P00039)	1	0.004	0.006
Beta1 adrenergic receptor signaling pathway (P04377)	1	0.004	0.006
5HT2 type receptor mediated signaling pathway (P04374)	1	0.004	0.006
Alzheimer disease-amyloid secretase pathway (P00003)	1	0.004	0.006
Hypoxia response via HIF activation (P00030)	1	0.004	0.006
p53 pathway (P00059)	1	0.004	0.006
Hedgehog signaling pathway (P00025)	1	0.004	0.006
Transcription regulation by bZIP transcription factor (P00055)	1	0.004	0.006
Thyrotropin-releasing hormone receptor signaling pathway (P04394)	1	0.004	0.006
General transcription regulation (P00023)	1	0.004	0.006
TGF-beta signaling pathway (P00052)	1	0.004	0.006
Oxytocin receptor mediated signaling pathway (P04391)	1	0.004	0.006
Plasminogen activating cascade (P00050)	1	0.004	0.006
PI3 kinase pathway (P00048)	1	0.004	0.006
Blood coagulation (P00011)	1	0.004	0.006
Angiotensin II-stimulated signaling through G proteins and beta-arrestin (P05911)	1	0.004	0.006
Metabotropic glutamate receptor group II pathway (P00040)	1	0.004	0.006
Pyrimidine Metabolism (P02771)	1	0.004	0.006
Gonadotropin releasing hormone receptor pathway (P06664)	1	0.004	0.006

## Sheet: OFFGEL GO
Biological Process	No. of Proteins	% of Total	% of Function Hits
metabolic process (GO:0008152)	331	0.583	0.303
cellular process (GO:0009987)	231	0.407	0.212
developmental process (GO:0032502)	108	0.19	0.099
cellular component organization or biogenesis (GO:0071840)	104	0.183	0.095
biological regulation (GO:0065007)	84	0.148	0.077
localization (GO:0051179)	81	0.143	0.074
response to stimulus (GO:0050896)	51	0.09	0.047
multicellular organismal process (GO:0032501)	40	0.07	0.037
biological adhesion (GO:0022610)	21	0.037	0.019
immune system process (GO:0002376)	21	0.037	0.019
apoptotic process (GO:0006915)	13	0.023	0.012
reproduction (GO:0000003)	7	0.012	0.006
Molecular Function	No. of Proteins	% of Total	% of Function Hits
catalytic activity (GO:0003824)	239	0.421	0.385
binding (GO:0005488)	166	0.292	0.267
structural molecule activity (GO:0005198)	108	0.19	0.174
enzyme regulator activity (GO:0030234)	34	0.06	0.055
receptor activity (GO:0004872)	22	0.039	0.035
translation regulator activity (GO:0045182)	19	0.033	0.031
transporter activity (GO:0005215)	16	0.028	0.026
nucleic acid binding transcription factor activity (GO:0001071)	11	0.019	0.018
antioxidant activity (GO:0016209)	4	0.007	0.006
protein binding transcription factor activity (GO:0000988)	2	0.004	0.003
Cellular Component	No. of Proteins	% of Total	% of Function Hits
cell part (GO:0044464)	158	0.278	0.401
organelle (GO:0043226)	118	0.208	0.299
macromolecular complex (GO:0032991)	48	0.085	0.122
membrane (GO:0016020)	22	0.039	0.056
extracellular region (GO:0005576)	21	0.037	0.053
extracellular matrix (GO:0031012)	17	0.03	0.043
cell junction (GO:0030054)	9	0.016	0.023
synapse (GO:0045202)	1	0.002	0.003
Protein Class	No. of Proteins	% of Total	% of Function Hits
cytoskeletal protein (PC00085)	86	0.151	0.129
nucleic acid binding (PC00171)	73	0.129	0.11
hydrolase (PC00121)	66	0.116	0.099
transferase (PC00220)	49	0.086	0.074
enzyme modulator (PC00095)	49	0.086	0.074
oxidoreductase (PC00176)	45	0.079	0.068
chaperone (PC00072)	32	0.056	0.048
receptor (PC00197)	25	0.044	0.038
protease (PC00190)	21	0.037	0.032
ligase (PC00142)	21	0.037	0.032
structural protein (PC00211)	20	0.035	0.03
extracellular matrix protein (PC00102)	19	0.033	0.029
calcium-binding protein (PC00060)	17	0.03	0.026
cell adhesion molecule (PC00069)	15	0.026	0.023
phosphatase (PC00181)	15	0.026	0.023
transcription factor (PC00218)	14	0.025	0.021
transporter (PC00227)	13	0.023	0.02
signaling molecule (PC00207)	12	0.021	0.018
membrane traffic protein (PC00150)	12	0.021	0.018
kinase (PC00137)	12	0.021	0.018
isomerase (PC00135)	12	0.021	0.018
lyase (PC00144)	10	0.018	0.015
defense/immunity protein (PC00090)	10	0.018	0.015
cell junction protein (PC00070)	10	0.018	0.015
transfer/carrier protein (PC00219)	7	0.012	0.011
surfactant (PC00212)	1	0.002	0.002
Pathway	No. of Proteins	% of Total	% of Function Hits
Parkinson disease (P00049)	21	0.037	0.073
Huntington disease (P00029)	16	0.028	0.056
Ubiquitin proteasome pathway (P00060)	15	0.026	0.052
Cytoskeletal regulation by Rho GTPase (P00016)	15	0.026	0.052
Wnt signaling pathway (P00057)	13	0.023	0.045
Integrin signalling pathway (P00034)	12	0.021	0.042
FGF signaling pathway (P00021)	12	0.021	0.042
Inflammation mediated by chemokine and cytokine signaling pathway (P00031)	11	0.019	0.038
Glycolysis (P00024)	11	0.019	0.038
EGF receptor signaling pathway (P00018)	11	0.019	0.038
Nicotinic acetylcholine receptor signaling pathway (P00044)	10	0.018	0.035
De novo purine biosynthesis (P02738)	7	0.012	0.024
Apoptosis signaling pathway (P00006)	6	0.011	0.021
TCA cycle (P00051)	6	0.011	0.021
Cell cycle (P00013)	6	0.011	0.021
CCKR signaling map (P06959)	5	0.009	0.017
Gonadotropin releasing hormone receptor pathway (P06664)	4	0.007	0.014
Alzheimer disease-presenilin pathway (P00004)	4	0.007	0.014
Heterotrimeric G-protein signaling pathway-Gq alpha and Go alpha mediated pathway (P00027)	4	0.007	0.014
Pyruvate metabolism (P02772)	4	0.007	0.014
Cadherin signaling pathway (P00012)	4	0.007	0.014
Methylmalonyl pathway (P02755)	3	0.005	0.01
PI3 kinase pathway (P00048)	3	0.005	0.01
Heterotrimeric G-protein signaling pathway-Gi alpha and Gs alpha mediated pathway (P00026)	3	0.005	0.01
FAS signaling pathway (P00020)	3	0.005	0.01
Purine metabolism (P02769)	3	0.005	0.01
p53 pathway (P00059)	2	0.004	0.007
Fructose galactose metabolism (P02744)	2	0.004	0.007
Toll receptor signaling pathway (P00054)	2	0.004	0.007
T cell activation (P00053)	2	0.004	0.007
TGF-beta signaling pathway (P00052)	2	0.004	0.007
De novo pyrmidine ribonucleotides biosythesis (P02740)	2	0.004	0.007
PDGF signaling pathway (P00047)	2	0.004	0.007
Metabotropic glutamate receptor group I pathway (P00041)	2	0.004	0.007
Asparagine and aspartate biosynthesis (P02730)	2	0.004	0.007
Metabotropic glutamate receptor group II pathway (P00040)	2	0.004	0.007
Metabotropic glutamate receptor group III pathway (P00039)	2	0.004	0.007
Ionotropic glutamate receptor pathway (P00037)	2	0.004	0.007
Insulin/IGF pathway-protein kinase B signaling cascade (P00033)	2	0.004	0.007
Insulin/IGF pathway-mitogen activated protein kinase kinase/MAP kinase cascade (P00032)	2	0.004	0.007
p53 pathway feedback loops 2 (P04398)	2	0.004	0.007
Thyrotropin-releasing hormone receptor signaling pathway (P04394)	2	0.004	0.007
Hedgehog signaling pathway (P00025)	2	0.004	0.007
Serine glycine biosynthesis (P02776)	2	0.004	0.007
Blood coagulation (P00011)	2	0.004	0.007
B cell activation (P00010)	2	0.004	0.007
Axon guidance mediated by semaphorins (P00007)	1	0.002	0.003
Angiogenesis (P00005)	1	0.002	0.003
Alzheimer disease-amyloid secretase pathway (P00003)	1	0.002	0.003
Mannose metabolism (P02752)	1	0.002	0.003
Lysine biosynthesis (P02751)	1	0.002	0.003
Leucine biosynthesis (P02749)	1	0.002	0.003
Heme biosynthesis (P02746)	1	0.002	0.003
VEGF signaling pathway (P00056)	1	0.002	0.003
Transcription regulation by bZIP transcription factor (P00055)	1	0.002	0.003
Plasminogen activating cascade (P00050)	1	0.002	0.003
De novo pyrimidine deoxyribonucleotide biosynthesis (P02739)	1	0.002	0.003
Muscarinic acetylcholine receptor 2 and 4 signaling pathway (P00043)	1	0.002	0.003
GABA-B_receptor_II_signaling (P05731)	1	0.002	0.003
Endogenous_cannabinoid_signaling (P05730)	1	0.002	0.003
Arginine biosynthesis (P02728)	1	0.002	0.003
ATP synthesis (P02721)	1	0.002	0.003
p53 pathway by glucose deprivation (P04397)	1	0.002	0.003
Hypoxia response via HIF activation (P00030)	1	0.002	0.003
Tryptophan biosynthesis (P02783)	1	0.002	0.003
Vasopressin synthesis (P04395)	1	0.002	0.003
Ras Pathway (P04393)	1	0.002	0.003
Oxytocin receptor mediated signaling pathway (P04391)	1	0.002	0.003
Heterotrimeric G-protein signaling pathway-rod outer segment phototransduction (P00028)	1	0.002	0.003
Succinate to proprionate conversion (P02777)	1	0.002	0.003
General transcription regulation (P00023)	1	0.002	0.003
Nicotine pharmacodynamics pathway (P06587)	1	0.002	0.003
Salvage pyrimidine ribonucleotides (P02775)	1	0.002	0.003
Dopamine receptor mediated signaling pathway (P05912)	1	0.002	0.003
Angiotensin II-stimulated signaling through G proteins and beta-arrestin (P05911)	1	0.002	0.003
Pyrimidine Metabolism (P02771)	1	0.002	0.003
Beta2 adrenergic receptor signaling pathway (P04378)	1	0.002	0.003
Beta1 adrenergic receptor signaling pathway (P04377)	1	0.002	0.003
5HT2 type receptor mediated signaling pathway (P04374)	1	0.002	0.003
5-Hydroxytryptamine degredation (P04372)	1	0.002	0.003

## Sheet: FASP+OFFGEL GO
Biological Process	No. of Proteins	% of Total	% of Function Hits
metabolic process (GO:0008152)	59	0.546	0.23
cellular process (GO:0009987)	44	0.407	0.172
developmental process (GO:0032502)	34	0.315	0.133
cellular component organization or biogenesis (GO:0071840)	32	0.296	0.125
localization (GO:0051179)	28	0.259	0.109
multicellular organismal process (GO:0032501)	25	0.231	0.098
biological regulation (GO:0065007)	22	0.204	0.086
response to stimulus (GO:0050896)	6	0.056	0.023
biological adhesion (GO:0022610)	4	0.037	0.016
immune system process (GO:0002376)	2	0.019	0.008
Molecular Function	No. of Proteins	% of Total	% of Function Hits
catalytic activity (GO:0003824)	46	0.426	0.297
binding (GO:0005488)	38	0.352	0.245
structural molecule activity (GO:0005198)	37	0.343	0.239
enzyme regulator activity (GO:0030234)	12	0.111	0.077
transporter activity (GO:0005215)	10	0.093	0.065
receptor activity (GO:0004872)	6	0.056	0.039
nucleic acid binding transcription factor activity (GO:0001071)	3	0.028	0.019
translation regulator activity (GO:0045182)	2	0.019	0.013
antioxidant activity (GO:0016209)	1	0.009	0.006
Cellular Component	No. of Proteins	% of Total	% of Function Hits
cell part (GO:0044464)	40	0.37	0.351
organelle (GO:0043226)	34	0.315	0.298
membrane (GO:0016020)	14	0.13	0.123
cell junction (GO:0030054)	12	0.111	0.105
macromolecular complex (GO:0032991)	6	0.056	0.053
extracellular matrix (GO:0031012)	4	0.037	0.035
extracellular region (GO:0005576)	4	0.037	0.035
Protein Class	No. of Proteins	% of Total	% of Function Hits
cytoskeletal protein (PC00085)	33	0.306	0.22
enzyme modulator (PC00095)	14	0.13	0.093
cell junction protein (PC00070)	12	0.111	0.08
transferase (PC00220)	11	0.102	0.073
transporter (PC00227)	10	0.093	0.067
nucleic acid binding (PC00171)	9	0.083	0.06
oxidoreductase (PC00176)	8	0.074	0.053
calcium-binding protein (PC00060)	8	0.074	0.053
hydrolase (PC00121)	7	0.065	0.047
kinase (PC00137)	7	0.065	0.047
receptor (PC00197)	6	0.056	0.04
extracellular matrix protein (PC00102)	4	0.037	0.027
transcription factor (PC00218)	4	0.037	0.027
isomerase (PC00135)	4	0.037	0.027
transfer/carrier protein (PC00219)	3	0.028	0.02
lyase (PC00144)	2	0.019	0.013
cell adhesion molecule (PC00069)	2	0.019	0.013
ligase (PC00142)	1	0.009	0.007
signaling molecule (PC00207)	1	0.009	0.007
defense/immunity protein (PC00090)	1	0.009	0.007
chaperone (PC00072)	1	0.009	0.007
surfactant (PC00212)	1	0.009	0.007
structural protein (PC00211)	1	0.009	0.007
Pathway	No. of Proteins	% of Total	% of Function Hits
Wnt signaling pathway (P00057)	13	0.12	0.171
Cytoskeletal regulation by Rho GTPase (P00016)	8	0.074	0.105
Nicotinic acetylcholine receptor signaling pathway (P00044)	8	0.074	0.105
Glycolysis (P00024)	8	0.074	0.105
Inflammation mediated by chemokine and cytokine signaling pathway (P00031)	6	0.056	0.079
Huntington disease (P00029)	5	0.046	0.066
Integrin signalling pathway (P00034)	3	0.028	0.039
Parkinson disease (P00049)	3	0.028	0.039
Cadherin signaling pathway (P00012)	3	0.028	0.039
Alzheimer disease-presenilin pathway (P00004)	2	0.019	0.026
De novo purine biosynthesis (P02738)	2	0.019	0.026
CCKR signaling map (P06959)	2	0.019	0.026
Fructose galactose metabolism (P02744)	2	0.019	0.026
Beta2 adrenergic receptor signaling pathway (P04378)	2	0.019	0.026
Beta1 adrenergic receptor signaling pathway (P04377)	2	0.019	0.026
TCA cycle (P00051)	2	0.019	0.026
ATP synthesis (P02721)	1	0.009	0.013
Apoptosis signaling pathway (P00006)	1	0.009	0.013
p53 pathway (P00059)	1	0.009	0.013
Pyruvate metabolism (P02772)	1	0.009	0.013
Heterotrimeric G-protein signaling pathway-Gi alpha and Gs alpha mediated pathway (P00026)	1	0.009	0.013

## Sheet: 1-D SDS PAGE Enrichment
PANTHER GO-Slim Biological Process	SDS for Panther.txt (over/under)	SDS for Panther.txt (Fold Enrichment)	SDS for Panther.txt (P-value)
glycolysis	+	> 5	2.24e-13
tricarboxylic acid cycle	+	> 5	1.11e-05
monosaccharide metabolic process	+	> 5	8.01e-09
generation of precursor metabolites and energy	+	> 5	8.05e-11
carbohydrate metabolic process	+	> 5	2.29e-07
muscle contraction	+	> 5	0.0212
muscle organ development	+	> 5	0.011
cellular component movement	+	4.24	0.0137
anatomical structure morphogenesis	+	3.78	0.0189
metabolic process	+	1.67	3.09e-06
primary metabolic process	+	1.66	0.000469
Unclassified	-	0.36	0
PANTHER GO-Slim Molecular Function	SDS for Panther.txt (over/under)	SDS for Panther.txt (Fold Enrichment)	SDS for Panther.txt (P-value)
actin binding	+	> 5	2.02e-06
isomerase activity	+	> 5	0.00108
cytoskeletal protein binding	+	> 5	6.25e-05
structural constituent of cytoskeleton	+	> 5	1.42e-09
structural molecule activity	+	4.76	4.4e-09
oxidoreductase activity	+	4.21	0.0011
catalytic activity	+	2.03	4.21e-07
Unclassified	-	0.53	0
DNA binding	-	< 0.2	0.0471
receptor activity	-	< 0.2	0.0238
PANTHER GO-Slim Cellular Component	SDS for Panther.txt (over/under)	SDS for Panther.txt (Fold Enrichment)	SDS for Panther.txt (P-value)
tubulin complex	+	> 5	7.07e-06
actin cytoskeleton	+	> 5	1.31e-08
cytoskeleton	+	> 5	1.01e-09
organelle	+	2.93	8.15e-06
intracellular	+	2.38	3.94e-05
cell part	+	2	0.000925
Unclassified	-	0.83	0
PANTHER Protein Class	SDS for Panther.txt (over/under)	SDS for Panther.txt (Fold Enrichment)	SDS for Panther.txt (P-value)
Hsp90 family chaperone	+	> 5	0.0492
tubulin	+	> 5	1.3e-05
isomerase	+	> 5	7.72e-05
chaperone	+	> 5	1.59e-05
non-motor actin binding protein	+	> 5	4.01e-06
dehydrogenase	+	> 5	2.73e-05
actin family cytoskeletal protein	+	> 5	3.35e-07
cytoskeletal protein	+	> 5	9.61e-09
oxidoreductase	+	4.14	0.0034
Unclassified	-	0.37	0
receptor	-	< 0.2	0.00552
PANTHER Pathways	SDS for Panther.txt (over/under)	SDS for Panther.txt (Fold Enrichment)	SDS for Panther.txt (P-value)
TCA cycle	+	> 5	1.58e-05
Glycolysis	+	> 5	3.43e-11
Parkinson disease	+	> 5	2.01e-08
Cytoskeletal regulation by Rho GTPase	+	> 5	0.0297
Unclassified	-	0.71	0

## Sheet: ProteoMiner Enrichment
PANTHER GO-Slim Biological Process	PM for Panther.txt (over/under)	PM for Panther.txt (Fold Enrichment)	PM for Panther.txt (P-value)
glycolysis	+	> 5	1.79e-11
tricarboxylic acid cycle	+	> 5	1.8e-05
protein complex assembly	+	> 5	6.48e-06
protein complex biogenesis	+	> 5	7.06e-06
protein folding	+	> 5	2.46e-07
purine nucleobase metabolic process	+	> 5	0.00248
generation of precursor metabolites and energy	+	> 5	6.5e-11
regulation of translation	+	> 5	2.03e-05
monosaccharide metabolic process	+	> 5	7.42e-06
glycogen metabolic process	+	> 5	0.0149
translation	+	> 5	2.4e-14
cellular component biogenesis	+	> 5	1.39e-06
muscle contraction	+	4.18	0.00422
carbohydrate metabolic process	+	4	6.57e-07
muscle organ development	+	3.54	0.0221
anatomical structure morphogenesis	+	3.01	0.00201
cellular component organization or biogenesis	+	2.92	6.54e-08
cellular component morphogenesis	+	2.91	0.0349
protein metabolic process	+	2.3	1.26e-10
cellular component organization	+	2.21	0.0101
primary metabolic process	+	1.71	1.41e-11
metabolic process	+	1.69	1.98e-15
cell communication	-	0.47	0.0201
Unclassified	-	0.42	0
immune system process	-	0.32	0.0302
regulation of nucleobase-containing compound metabolic process	-	0.23	0.0175
PANTHER GO-Slim Molecular Function	PM for Panther.txt (over/under)	PM for Panther.txt (Fold Enrichment)	PM for Panther.txt (P-value)
amino acid kinase activity	+	> 5	0.000142
phosphatase inhibitor activity	+	> 5	0.00162
translation elongation factor activity	+	> 5	7.99e-06
phosphatase regulator activity	+	> 5	0.0155
translation regulator activity	+	> 5	3.22e-05
translation initiation factor activity	+	> 5	0.00204
translation factor activity, nucleic acid binding	+	> 5	7.18e-05
structural constituent of ribosome	+	> 5	2.96e-05
structural molecule activity	+	4.5	2.09e-18
structural constituent of cytoskeleton	+	4.35	1.6e-10
actin binding	+	4.3	0.0239
oxidoreductase activity	+	3.83	3.1e-07
RNA binding	+	3.44	0.00395
catalytic activity	+	1.73	4.56e-08
Unclassified	-	0.63	0
sequence-specific DNA binding transcription factor activity	-	0.31	0.041
nucleic acid binding transcription factor activity	-	0.3	0.0302
receptor activity	-	0.21	0.00027
PANTHER GO-Slim Cellular Component	PM for Panther.txt (over/under)	PM for Panther.txt (Fold Enrichment)	PM for Panther.txt (P-value)
tubulin complex	+	> 5	3.11e-06
ribosome	+	> 5	4.17e-09
cytosol	+	> 5	2.51e-05
ribonucleoprotein complex	+	> 5	1.77e-05
actin cytoskeleton	+	4.68	3.72e-07
cytoskeleton	+	3.41	1.02e-06
macromolecular complex	+	3.06	9.73e-06
organelle	+	2.1	0.000106
intracellular	+	1.91	2.33e-05
cell part	+	1.57	0.00717
Unclassified	-	0.9	0
membrane	-	0.21	0.0128
PANTHER Protein Class	PM for Panther.txt (over/under)	PM for Panther.txt (Fold Enrichment)	PM for Panther.txt (P-value)
amino acid kinase	+	> 5	0.000291
tubulin	+	> 5	3.96e-10
chaperonin	+	> 5	6.82e-06
phosphatase inhibitor	+	> 5	0.00195
Hsp70 family chaperone	+	> 5	0.00851
translation elongation factor	+	> 5	1.12e-05
chaperone	+	> 5	2.77e-14
ribosomal protein	+	> 5	1.26e-09
translation initiation factor	+	> 5	0.0362
translation factor	+	> 5	0.000961
dehydrogenase	+	> 5	1e-09
actin family cytoskeletal protein	+	4.52	5.67e-07
non-motor actin binding protein	+	4.09	0.0426
RNA binding protein	+	3.93	6.04e-09
oxidoreductase	+	3.78	1.99e-06
cytoskeletal protein	+	3.6	3.01e-08
Unclassified	-	0.42	0
receptor	-	< 0.2	1.33e-05
PANTHER Pathways	PM for Panther.txt (over/under)	PM for Panther.txt (Fold Enrichment)	PM for Panther.txt (P-value)
TCA cycle	+	> 5	8.98e-08
Glycolysis	+	> 5	1.9e-08
Pyruvate metabolism	+	> 5	0.0228
Parkinson disease	+	> 5	4.05e-18
Cell cycle	+	> 5	0.0191
Ubiquitin proteasome pathway	+	> 5	6.09e-05
Cytoskeletal regulation by Rho GTPase	+	> 5	4.8e-05
Huntington disease	+	> 5	3.43e-06
FGF signaling pathway	+	> 5	0.00335
EGF receptor signaling pathway	+	> 5	0.0346
Unclassified	-	0.75	0

## Sheet: OFFGEL Enrichment
PANTHER GO-Slim Biological Process	OFFGEL for Panther.txt (over/under)	OFFGEL for Panther.txt (Fold Enrichment)	OFFGEL for Panther.txt (P-value)
tricarboxylic acid cycle	+	> 5	3.83e-07
glycolysis	+	> 5	6.87e-09
protein complex assembly	+	> 5	7.72e-09
protein complex biogenesis	+	> 5	8.91e-09
protein folding	+	> 5	4.85e-14
regulation of translation	+	> 5	2.7e-07
cellular amino acid catabolic process	+	> 5	0.0114
glycogen metabolic process	+	> 5	0.000774
chromosome segregation	+	4.9	0.0113
generation of precursor metabolites and energy	+	4.64	2.1e-09
monosaccharide metabolic process	+	4.56	3.75e-05
sensory perception of sound	+	4.55	0.00936
translation	+	4.43	2.92e-14
cellular component morphogenesis	+	4.42	2.87e-17
purine nucleobase metabolic process	+	4.3	0.0328
anatomical structure morphogenesis	+	4.24	1.91e-20
cytokinesis	+	4.22	0.00426
cellular component biogenesis	+	3.71	2.43e-06
carbohydrate metabolic process	+	3.19	1.46e-09
cellular amino acid metabolic process	+	3.17	0.000704
muscle contraction	+	3.12	0.000902
cellular component organization or biogenesis	+	3.11	2.13e-22
mitosis	+	3.04	4.84e-05
polysaccharide metabolic process	+	3.01	0.0441
cellular component movement	+	2.87	4.34e-06
cellular component organization	+	2.82	1.02e-15
response to stress	+	2.19	0.00566
protein metabolic process	+	2.16	3.8e-20
proteolysis	+	1.97	0.0259
intracellular protein transport	+	1.82	0.00478
protein transport	+	1.8	0.0053
cell cycle	+	1.75	0.00443
metabolic process	+	1.5	6.59e-19
primary metabolic process	+	1.49	1.16e-12
cellular process	+	1.25	0.00487
transcription, DNA-dependent	-	0.5	0.0228
Unclassified	-	0.47	0
transcription from RNA polymerase II promoter	-	0.47	0.0124
immune system process	-	0.42	0.000421
regulation of nucleobase-containing compound metabolic process	-	0.38	0.000757
regulation of transcription from RNA polymerase II promoter	-	0.24	1.6e-05
cellular defense response	-	< 0.2	0.000429
PANTHER GO-Slim Molecular Function	OFFGEL for Panther.txt (over/under)	OFFGEL for Panther.txt (Fold Enrichment)	OFFGEL for Panther.txt (P-value)
amino acid kinase activity	+	> 5	0.000109
phosphatase inhibitor activity	+	> 5	0.038
aminoacyl-tRNA ligase activity	+	> 5	0.0378
translation elongation factor activity	+	> 5	0.000412
phosphatase regulator activity	+	> 5	0.0134
translation factor activity, nucleic acid binding	+	> 5	1.8e-09
translation regulator activity	+	> 5	1.3e-07
translation initiation factor activity	+	> 5	3.03e-05
isomerase activity	+	> 5	5.41e-07
motor activity	+	4.92	9.6e-06
structural constituent of cytoskeleton	+	4.74	1.43e-29
actin binding	+	3.98	2.61e-05
structural molecule activity	+	3.97	3.47e-32
structural constituent of ribosome	+	3.43	0.0257
cytoskeletal protein binding	+	3.09	0.000502
RNA binding	+	2.84	8.87e-05
oxidoreductase activity	+	2.84	5.31e-08
phosphatase activity	+	2.69	0.00442
pyrophosphatase activity	+	2.46	0.0228
hydrolase activity	+	1.74	6.02e-06
catalytic activity	+	1.69	5.34e-17
Unclassified	-	0.67	0
DNA binding	-	0.47	0.00198
transmembrane transporter activity	-	0.42	0.042
receptor activity	-	0.41	3.99e-05
sequence-specific DNA binding transcription factor activity	-	0.25	1.56e-07
nucleic acid binding transcription factor activity	-	0.24	7.52e-08
protein kinase activity	-	0.21	0.00592
PANTHER GO-Slim Cellular Component	OFFGEL for Panther.txt (over/under)	OFFGEL for Panther.txt (Fold Enrichment)	OFFGEL for Panther.txt (P-value)
tubulin complex	+	> 5	6.24e-06
intermediate filament cytoskeleton	+	> 5	2.28e-12
ribosome	+	> 5	0.00617
cell junction	+	4.37	0.0133
actin cytoskeleton	+	4.13	1.38e-12
cytoskeleton	+	4.03	1.69e-22
ribonucleoprotein complex	+	3.31	0.0303
organelle	+	2.49	1.72e-18
extracellular matrix	+	2.44	0.0402
macromolecular complex	+	2.31	5.37e-06
intracellular	+	2.15	8.83e-19
protein complex	+	2.07	0.0021
cytoplasm	+	1.78	0.0425
cell part	+	1.77	9.54e-12
Unclassified	-	0.84	0
PANTHER Protein Class	OFFGEL for Panther.txt (over/under)	OFFGEL for Panther.txt (Fold Enrichment)	OFFGEL for Panther.txt (P-value)
Hsp90 family chaperone	+	> 5	0.00116
amino acid kinase	+	> 5	0.000252
tubulin	+	> 5	1.6e-12
chaperonin	+	> 5	2.17e-06
Hsp70 family chaperone	+	> 5	6.34e-05
phosphatase inhibitor	+	> 5	0.0459
aminoacyl-tRNA synthetase	+	> 5	0.000637
intermediate filament	+	> 5	3.95e-11
translation elongation factor	+	> 5	0.000583
translation initiation factor	+	> 5	1.29e-05
actin binding motor protein	+	> 5	5.84e-06
translation factor	+	> 5	1.56e-07
chaperone	+	> 5	6.16e-14
dehydrogenase	+	> 5	7.01e-12
structural protein	+	4.34	1.63e-05
cytoskeletal protein	+	4.02	2.84e-25
actin family cytoskeletal protein	+	3.9	4.79e-12
non-motor actin binding protein	+	3.79	6.95e-05
isomerase	+	3.68	0.029
ribosomal protein	+	3.64	0.00153
microtubule family cytoskeletal protein	+	3.12	0.0103
oxidoreductase	+	2.88	9.6e-08
RNA binding protein	+	2.63	2.17e-07
hydrolase	+	1.68	0.00677
Unclassified	-	0.56	0
receptor	-	0.4	4.08e-06
transcription factor	-	0.3	1.44e-06
G-protein coupled receptor	-	0.21	0.00533
protein kinase	-	< 0.2	0.00136
transcription cofactor	-	< 0.2	0.0196
zinc finger transcription factor	-	< 0.2	0.0177
PANTHER Pathways	OFFGEL for Panther.txt (over/under)	OFFGEL for Panther.txt (Fold Enrichment)	OFFGEL for Panther.txt (P-value)
TCA cycle	+	> 5	1.14e-05
Methylmalonyl pathway	+	> 5	0.033
Glycolysis	+	> 5	1.38e-09
Pyruvate metabolism	+	> 5	0.0133
Cell cycle	+	> 5	0.0039
Ubiquitin proteasome pathway	+	> 5	7.98e-09
Parkinson disease	+	> 5	5.04e-11
De novo purine biosynthesis	+	> 5	0.00957
Cytoskeletal regulation by Rho GTPase	+	> 5	1.38e-05
FGF signaling pathway	+	3.61	0.0273
Huntington disease	+	3.54	0.00305
Unclassified	-	0.8	0

## Sheet: FASP+OFFGEL Enrichment
PANTHER GO-Slim Biological Process	FASP for Panther.txt (over/under)	FASP for Panther.txt (Fold Enrichment)	FASP for Panther.txt (P-value)
neuromuscular synaptic transmission	+	> 5	0.000406
glycolysis	+	> 5	4.16e-14
tricarboxylic acid cycle	+	> 5	0.000321
sensory perception of sound	+	> 5	3.88e-12
cytokinesis	+	> 5	6.55e-11
muscle contraction	+	> 5	1.41e-20
monosaccharide metabolic process	+	> 5	2.27e-08
cellular component morphogenesis	+	> 5	5.62e-20
generation of precursor metabolites and energy	+	> 5	1.55e-09
muscle organ development	+	> 5	1.73e-11
cellular component movement	+	> 5	5.24e-16
anatomical structure morphogenesis	+	> 5	1.64e-18
mitosis	+	> 5	2.37e-07
mesoderm development	+	> 5	2.57e-08
carbohydrate metabolic process	+	> 5	7.17e-06
cellular component organization	+	> 5	7.46e-14
cellular component organization or biogenesis	+	> 5	8.57e-14
sensory perception	+	> 5	0.000401
system process	+	3.72	1.6e-06
intracellular protein transport	+	3.55	0.00057
protein transport	+	3.45	0.000849
vesicle-mediated transport	+	3.13	0.0183
multicellular organismal process	+	3.03	8.26e-05
single-multicellular organism process	+	3.03	8.26e-05
cell cycle	+	2.85	0.0181
system development	+	2.71	0.0207
developmental process	+	2.35	0.000151
transport	+	2.33	0.00257
localization	+	2.23	0.00573
metabolic process	+	1.57	0.00183
Unclassified	-	0.37	0
PANTHER GO-Slim Molecular Function	FASP for Panther.txt (over/under)	FASP for Panther.txt (Fold Enrichment)	FASP for Panther.txt (P-value)
amino acid kinase activity	+	> 5	0.000495
motor activity	+	> 5	2.13e-14
carbohydrate kinase activity	+	> 5	0.0483
structural constituent of cytoskeleton	+	> 5	6.12e-22
actin binding	+	> 5	5.9e-05
pyrophosphatase activity	+	> 5	6.81e-09
structural molecule activity	+	> 5	1.07e-21
cytoskeletal protein binding	+	> 5	0.000972
calmodulin binding	+	> 5	0.0348
hydrolase activity	+	2.24	0.0384
protein binding	+	2.21	0.00167
catalytic activity	+	1.9	0.000229
Unclassified	-	0.43	0
PANTHER GO-Slim Cellular Component	FASP for Panther.txt (over/under)	FASP for Panther.txt (Fold Enrichment)	FASP for Panther.txt (P-value)
tubulin complex	+	> 5	0.0325
cell junction	+	> 5	1.31e-13
actin cytoskeleton	+	> 5	6.75e-23
cytoskeleton	+	> 5	1.47e-19
plasma membrane	+	4.48	0.000747
organelle	+	4.19	8.12e-12
intracellular	+	3.29	6.18e-11
cell part	+	2.62	7.72e-08
Unclassified	-	0.71	0
PANTHER Protein Class	FASP for Panther.txt (over/under)	FASP for Panther.txt (Fold Enrichment)	FASP for Panther.txt (P-value)
amino acid kinase	+	> 5	0.000891
actin binding motor protein	+	> 5	4.26e-18
tubulin	+	> 5	0.0178
carbohydrate kinase	+	> 5	0.0487
actin family cytoskeletal protein	+	> 5	1.81e-23
cell junction protein	+	> 5	1.77e-07
non-motor actin binding protein	+	> 5	0.000107
cytoskeletal protein	+	> 5	1.61e-20
dehydrogenase	+	> 5	0.0333
G-protein modulator	+	> 5	0.000294
Unclassified	-	0.3	0
PANTHER Pathways	FASP for Panther.txt (over/under)	FASP for Panther.txt (Fold Enrichment)	FASP for Panther.txt (P-value)
Glycolysis	+	> 5	9e-12
Cytoskeletal regulation by Rho GTPase	+	> 5	2.83e-06
Nicotinic acetylcholine receptor signaling pathway	+	> 5	3.22e-06
Wnt signaling pathway	+	> 5	7.75e-08
Unclassified	-	0.69	0
